# Supplementary material for: Comparative transcriptomics of early dipteran development
Source: BMC Genomics. 2013 Feb 24;14:123. doi: 10.1186/1471-2164-14-123 (PMC3616871; doi:10.1186/1471-2164-14-123)
Supplement: Additional file 3 — GO term enrichment analysis. Describes details of the enrichment analysis for GO terms associated with sets of genes present in different species, and for genes specific to subsets of species. Contains supplementary Table S7, with details of enriched GO categories between species. (XLSX 35 kb) [file 1471-2164-14-123-S3.xlsx]

## Sheet: Outline
Additional File 3: GO Term Enrichment Analysis
We used the DAVID tool (Huang et al. 2009; Nat Protocols 4: 44–57) to perform an enrichment analysis of gene ontology (GO) terms and pathways between species. This analysis shows that the spectrum of genes detected in the early embryonic transcriptomes of the three dipterans under investigation is quite wide (Table S7). For instance, genes expressed in Clogmia albipunctata are significantly enric…
We also analyzed relative enrichment of GO categories in genes that are specific to particular species using the FatiGO tool (Al-Shahrour et al. 2004; Bioinformatics 20: 578–80). Again, no obvious differences between species were detected (data not shown).
Table S7: GO Enrichment Analysis. Detailed results of our enrichment analysis using the DAVID tool are shown in the following three worksheets (separated by species). Each worksheet shows a DAVID Functional Annotation Chart Report, which consists of the following fields: category (DAVID category, i.e. Interpro, sp_pir_keywords, etc.), term (gene set name), count (number of genes associated with t…

## Sheet: Clogmia albipunctata
Category	Term	Count	%	PValue	Genes	List Total	Pop Hits	Pop Total	Fold Enrichment	Bonferroni	Benjamini	FDR
GOTERM_BP_4	GO:0042384~cilium assembly	7	1.42857	0.000134408	FBGN0038916, FBGN0034239, FBGN0031783, FBGN0034452, FBGN0050441, FBGN0032470, FBGN0034446	195	32	7589	8.5133	0.0622309	0.0622309	0.192157
GOTERM_BP_4	GO:0060271~cilium morphogenesis	7	1.42857	0.000160819	FBGN0038916, FBGN0034239, FBGN0031783, FBGN0034452, FBGN0050441, FBGN0032470, FBGN0034446	195	33	7589	8.25532	0.0739968	0.0377094	0.229874
GOTERM_BP_4	GO:0007166~cell surface receptor linked signal transduction	32	6.53061	0.000259747	FBGN0039818, FBGN0024941, FBGN0030242, FBGN0033058, FBGN0030954, FBGN0041621, FBGN0038139, FBGN0045443, FBGN0002938, FBGN0037501, FBGN0037315, FBGN0038542, FBGN0031902, FBGN0036789, FBGN0030310, FBGN0004168, FBGN0031005, FBGN0044046, FBGN0005592, FBGN0038140, FBGN0001990, FBGN0039102, FBGN0035870, FBGN0034473, FBGN0004854, FBGN0037600, FBGN0004858, FBGN0039034, FBGN0031872, FBGN0039033, FBGN00289…	195	628	7589	1.98308	0.116775	0.0405467	0.371037
Category	Term	Count	%	PValue	Genes	List Total	Pop Hits	Pop Total	Fold Enrichment	Bonferroni	Benjamini	FDR
GOTERM_MF_4	GO:0004888~transmembrane receptor activity	26	5.30612	0.00366613	FBGN0039818, FBGN0035604, FBGN0033058, FBGN0030954, FBGN0041621, FBGN0038139, FBGN0045443, FBGN0037501, FBGN0038542, FBGN0036789, FBGN0004168, FBGN0028888, FBGN0027562, FBGN0038140, FBGN0005592, FBGN0035870, FBGN0034473, FBGN0037600, FBGN0039034, FBGN0031872, FBGN0259241, FBGN0039033, FBGN0031209, FBGN0028961, FBGN0026389, FBGN0031634	261	383	7054	1.83472	0.30484	0.30484	3.98725
Category	Term	Count	%	PValue	Genes	List Total	Pop Hits	Pop Total	Fold Enrichment	Bonferroni	Benjamini	FDR
GOTERM_CC_4	GO:0044425~membrane part	94	19.1837	2.61663e-11	FBGN0024941, FBGN0035604, FBGN0035344, FBGN0020517, FBGN0031182, FBGN0033984, FBGN0034884, FBGN0051530, FBGN0030954, FBGN0011227, FBGN0045443, FBGN0034656, FBGN0030339, FBGN0037501, FBGN0038542, FBGN0015399, FBGN0036789, FBGN0010383, FBGN0039069, FBGN0052054, FBGN0034251, FBGN0029506, FBGN0040031, FBGN0036128, FBGN0036747, FBGN0031783, FBGN0027562, FBGN0005592, FBGN0041337, FBGN0016920, FBGN00334…	157	1837	5411	1.76359	3.08762e-09	3.08762e-09	2.99457e-08
GOTERM_CC_4	GO:0031224~intrinsic to membrane	73	14.898	1.30846e-08	FBGN0035604, FBGN0020517, FBGN0034884, FBGN0051530, FBGN0030954, FBGN0045443, FBGN0034656, FBGN0037501, FBGN0038542, FBGN0015399, FBGN0036789, FBGN0010383, FBGN0039069, FBGN0052054, FBGN0029506, FBGN0040031, FBGN0036128, FBGN0031783, FBGN0005592, FBGN0027562, FBGN0016920, FBGN0033443, FBGN0037600, FBGN0039034, FBGN0032415, FBGN0038079, FBGN0033644, FBGN0031872, FBGN0039033, FBGN0031209, FBGN00353…	157	1382	5411	1.82051	1.54399e-06	7.71993e-07	1.49746e-05
GOTERM_CC_4	GO:0016021~integral to membrane	72	14.6939	1.65741e-08	FBGN0035604, FBGN0020517, FBGN0034884, FBGN0051530, FBGN0030954, FBGN0045443, FBGN0034656, FBGN0037501, FBGN0038542, FBGN0015399, FBGN0036789, FBGN0010383, FBGN0039069, FBGN0052054, FBGN0029506, FBGN0040031, FBGN0036128, FBGN0031783, FBGN0005592, FBGN0027562, FBGN0016920, FBGN0033443, FBGN0037600, FBGN0039034, FBGN0032415, FBGN0038079, FBGN0033644, FBGN0031872, FBGN0039033, FBGN0031209, FBGN00353…	157	1360	5411	1.82462	1.95574e-06	6.51915e-07	1.89681e-05
GOTERM_CC_4	GO:0005624~membrane fraction	11	2.2449	0.000878097	FBGN0033979, FBGN0015038, FBGN0030339, FBGN0015714, FBGN0035344, FBGN0033065, FBGN0031182, FBGN0041337, FBGN0015040, FBGN0031432, FBGN0010383	157	106	5411	3.57655	0.0984691	0.0255823	1.00033
GOTERM_CC_4	GO:0005626~insoluble fraction	11	2.2449	0.00117138	FBGN0033979, FBGN0015038, FBGN0030339, FBGN0015714, FBGN0035344, FBGN0033065, FBGN0031182, FBGN0041337, FBGN0015040, FBGN0031432, FBGN0010383	157	110	5411	3.4465	0.129166	0.0272818	1.3324
GOTERM_CC_4	GO:0019898~extrinsic to membrane	13	2.65306	0.00150566	FBGN0033979, FBGN0015038, FBGN0024941, FBGN0030242, FBGN0035344, FBGN0015714, FBGN0031182, FBGN0041337, FBGN0031432, FBGN0002938, FBGN0030339, FBGN0033065, FBGN0015040	157	154	5411	2.90938	0.162892	0.0291989	1.70965
GOTERM_CC_4	GO:0044459~plasma membrane part	22	4.4898	0.0057733	FBGN0024941, FBGN0038247, FBGN0030242, FBGN0015565, FBGN0033984, FBGN0035085, FBGN0024177, FBGN0038140, FBGN0027562, FBGN0037950, FBGN0038139, FBGN0000497, FBGN0086913, FBGN0002938, FBGN0033443, FBGN0003510, FBGN0037501, FBGN0034135, FBGN0038542, FBGN0030310, FBGN0004168, FBGN0031634	157	405	5411	1.87217	0.495013	0.0929914	6.41156
Category	Term	Count	%	PValue	Genes	List Total	Pop Hits	Pop Total	Fold Enrichment	Bonferroni	Benjamini	FDR
INTERPRO	IPR004119:Protein of unknown function DUF227	14	2.85714	2.42896e-08	FBGN0039328, FBGN0051288, FBGN0039308, FBGN0053511, FBGN0053510, FBGN0038581, FBGN0039312, FBGN0039310, FBGN0039316, FBGN0039313, FBGN0028424, FBGN0037934, FBGN0039321, FBGN0051097	384	50	10196	7.43458	1.12217e-05	1.12217e-05	3.45891e-05
INTERPRO	IPR015897:CHK kinase-like	14	2.85714	2.42896e-08	FBGN0039328, FBGN0051288, FBGN0039308, FBGN0053511, FBGN0053510, FBGN0038581, FBGN0039312, FBGN0039310, FBGN0039316, FBGN0039313, FBGN0028424, FBGN0037934, FBGN0039321, FBGN0051097	384	50	10196	7.43458	1.12217e-05	1.12217e-05	3.45891e-05
INTERPRO	IPR017973:Cytochrome P450, C-terminal region	12	2.44898	0.000319158	FBGN0033979, FBGN0015038, FBGN0030339, FBGN0015714, FBGN0035344, FBGN0037817, FBGN0033065, FBGN0031182, FBGN0041337, FBGN0015040, FBGN0031432, FBGN0010383	384	85	10196	3.74853	0.137115	0.0710842	0.453531
INTERPRO	IPR001128:Cytochrome P450	12	2.44898	0.000353898	FBGN0033979, FBGN0015038, FBGN0030339, FBGN0015714, FBGN0035344, FBGN0037817, FBGN0033065, FBGN0031182, FBGN0041337, FBGN0015040, FBGN0031432, FBGN0010383	384	86	10196	3.70494	0.150859	0.0530509	0.502783
INTERPRO	IPR002401:Cytochrome P450, E-class, group I	11	2.2449	0.000576646	FBGN0033979, FBGN0030339, FBGN0015714, FBGN0035344, FBGN0037817, FBGN0033065, FBGN0031182, FBGN0041337, FBGN0015040, FBGN0031432, FBGN0010383	384	77	10196	3.79315	0.233934	0.0644511	0.818034
INTERPRO	IPR017972:Cytochrome P450, conserved site	12	2.44898	0.000578998	FBGN0033979, FBGN0015038, FBGN0030339, FBGN0015714, FBGN0035344, FBGN0037817, FBGN0033065, FBGN0031182, FBGN0041337, FBGN0015040, FBGN0031432, FBGN0010383	384	91	10196	3.50137	0.234767	0.0521082	0.821357
INTERPRO	IPR018114:Peptidase S1/S6, chymotrypsin/Hap, active site	18	3.67347	0.000846996	FBGN0050083, FBGN0031406, FBGN0033359, FBGN0036738, FBGN0051265, FBGN0038114, FBGN0039102, FBGN0038250, FBGN0027930, FBGN0019928, FBGN0039758, FBGN0038003, FBGN0015316, FBGN0034518, FBGN0033365, FBGN0039494, FBGN0033362, FBGN0039495	384	191	10196	2.50229	0.323943	0.0631633	1.19941
INTERPRO	IPR001314:Peptidase S1A, chymotrypsin	18	3.67347	0.00238802	FBGN0050083, FBGN0031406, FBGN0033359, FBGN0036738, FBGN0051265, FBGN0038114, FBGN0039102, FBGN0038250, FBGN0027930, FBGN0019928, FBGN0039758, FBGN0038003, FBGN0015316, FBGN0034518, FBGN0033365, FBGN0039494, FBGN0033362, FBGN0039495	384	210	10196	2.27589	0.668652	0.145978	3.34738
INTERPRO	IPR006604:Disulphide knot CLIP	5	1.02041	0.00316122	FBGN0039758, FBGN0038250, FBGN0027930, FBGN0039494, FBGN0039495	384	17	10196	7.80944	0.768412	0.167107	4.40867
INTERPRO	IPR004262:Male sterility	5	1.02041	0.00316122	FBGN0029821, FBGN0034145, FBGN0039131, FBGN0085371, FBGN0038751	384	17	10196	7.80944	0.768412	0.167107	4.40867
INTERPRO	IPR013120:Male sterility, NAD-binding	5	1.02041	0.00316122	FBGN0029821, FBGN0034145, FBGN0039131, FBGN0085371, FBGN0038751	384	17	10196	7.80944	0.768412	0.167107	4.40867
INTERPRO	IPR003656:Zinc finger, BED-type predicted	4	0.816327	0.00692841	FBGN0015602, FBGN0028931, FBGN0038472, FBGN0031874	384	11	10196	9.6553	0.959727	0.300155	9.42628
Category	Term	Count	%	PValue	Genes	List Total	Pop Hits	Pop Total	Fold Enrichment	Bonferroni	Benjamini	FDR
KEGG_PATHWAY	dme00565:Ether lipid metabolism	5	1.02041	0.00415331	FBGN0041087, FBGN0033170, FBGN0039655, FBGN0037166, FBGN0036366	55	26	2054	7.18182	0.194605	0.194605	3.96295

## Sheet: Megaselia abdita
Category	Term	Count	%	PValue	Genes	List Total	Pop Hits	Pop Total	Fold Enrichment	Bonferroni	Benjamini	FDR
GOTERM_BP_4	GO:0006811~ion transport	45	4.32692	8.58456e-07	FBGN0032946, FBGN0053349, FBGN0033494, FBGN0039081, FBGN0015519, FBGN0036568, FBGN0005563, FBGN0029147, FBGN0035192, FBGN0028664, FBGN0039872, FBGN0039873, FBGN0085434, FBGN0038839, FBGN0051477, FBGN0035113, FBGN0038181, FBGN0029761, FBGN0029762, FBGN0004620, FBGN0038613, FBGN0017448, FBGN0026255, FBGN0014462, FBGN0033257, FBGN0003429, FBGN0065110, FBGN0039927, FBGN0031424, FBGN0032151, FBGN00397…	449	346	7589	2.19824	0.000602455	0.000602455	0.00129509
GOTERM_BP_4	GO:0006022~aminoglycan metabolic process	23	2.21154	2.63358e-05	FBGN0035430, FBGN0035931, FBGN0039454, FBGN0036950, FBGN0053986, FBGN0034582, FBGN0036361, FBGN0053985, FBGN0043575, FBGN0040607, FBGN0053983, FBGN0038646, FBGN0036563, FBGN0033087, FBGN0036225, FBGN0038643, FBGN0038180, FBGN0036949, FBGN0040959, FBGN0036952, FBGN0035977, FBGN0036953, FBGN0022700	449	142	7589	2.73765	0.0183181	0.0092014	0.0397238
GOTERM_BP_4	GO:0005976~polysaccharide metabolic process	23	2.21154	8.43677e-05	FBGN0035430, FBGN0035931, FBGN0039454, FBGN0036950, FBGN0053986, FBGN0034582, FBGN0036361, FBGN0053985, FBGN0043575, FBGN0040607, FBGN0053983, FBGN0038646, FBGN0036563, FBGN0033087, FBGN0036225, FBGN0038643, FBGN0038180, FBGN0036949, FBGN0040959, FBGN0036952, FBGN0035977, FBGN0036953, FBGN0022700	449	153	7589	2.54082	0.0575087	0.0195493	0.127205
GOTERM_BP_4	GO:0006812~cation transport	30	2.88462	0.000391802	FBGN0032946, FBGN0053349, FBGN0033494, FBGN0039081, FBGN0005563, FBGN0036568, FBGN0035192, FBGN0028664, FBGN0039872, FBGN0039873, FBGN0085434, FBGN0038839, FBGN0051477, FBGN0035113, FBGN0038181, FBGN0029761, FBGN0029762, FBGN0038613, FBGN0017448, FBGN0014462, FBGN0003429, FBGN0033257, FBGN0065110, FBGN0039722, FBGN0029846, FBGN0086365, FBGN0020258, FBGN0250757, FBGN0033706, FBGN0032373	449	252	7589	2.01214	0.240503	0.0664631	0.58946
GOTERM_BP_4	GO:0006633~fatty acid biosynthetic process	8	0.769231	0.00181541	FBGN0040001, FBGN0038130, FBGN0029172, FBGN0043043, FBGN0030509, FBGN0039755, FBGN0039756, FBGN0050502	449	31	7589	4.36181	0.72073	0.225173	2.70406
GOTERM_BP_4	GO:0048634~regulation of muscle development	8	0.769231	0.00266265	FBGN0000015, FBGN0003944, FBGN0003285, FBGN0259209, FBGN0029082, FBGN0028369, FBGN0035966, FBGN0005563	449	33	7589	4.09746	0.846134	0.267978	3.9425
GOTERM_BP_4	GO:0043436~oxoacid metabolic process	28	2.69231	0.00478646	FBGN0010329, FBGN0036157, FBGN0038130, FBGN0043043, FBGN0030509, FBGN0039755, FBGN0039756, FBGN0051015, FBGN0051014, FBGN0040001, FBGN0051133, FBGN0050502, FBGN0259977, FBGN0085384, FBGN0038516, FBGN0041710, FBGN0036992, FBGN0039050, FBGN0039051, FBGN0039052, FBGN0039053, FBGN0038074, FBGN0036327, FBGN0026565, FBGN0023535, FBGN0029172, FBGN0028481, FBGN0000075	449	270	7589	1.7528	0.965547	0.381938	6.98261
Category	Term	Count	%	PValue	Genes	List Total	Pop Hits	Pop Total	Fold Enrichment	Bonferroni	Benjamini	FDR
GOTERM_MF_4	GO:0015075~ion transmembrane transporter activity	67	6.44231	1.85639e-06	FBGN0032946, FBGN0028863, FBGN0053349, FBGN0033494, FBGN0036984, FBGN0015519, FBGN0035647, FBGN0029147, FBGN0036150, FBGN0028664, FBGN0039872, FBGN0039873, FBGN0085434, FBGN0038839, FBGN0051477, FBGN0034783, FBGN0050354, FBGN0004620, FBGN0038404, FBGN0031937, FBGN0028699, FBGN0031939, FBGN0031936, FBGN0034355, FBGN0003429, FBGN0037970, FBGN0039927, FBGN0038840, FBGN0032151, FBGN0033234, FBGN00298…	540	486	7054	1.80086	0.000241302	0.000241302	0.00216184
GOTERM_MF_4	GO:0015267~channel activity	34	3.26923	3.97668e-06	FBGN0085387, FBGN0028863, FBGN0053349, FBGN0033494, FBGN0039081, FBGN0015519, FBGN0005563, FBGN0036150, FBGN0029147, FBGN0035192, FBGN0085434, FBGN0027107, FBGN0038839, FBGN0035113, FBGN0029761, FBGN0004620, FBGN0039536, FBGN0026255, FBGN0014462, FBGN0033257, FBGN0003429, FBGN0039927, FBGN0065110, FBGN0032151, FBGN0038840, FBGN0039916, FBGN0031261, FBGN0029846, FBGN0020258, FBGN0259246, FBGN00369…	540	187	7054	2.37508	0.000516835	0.000258451	0.00463094
GOTERM_MF_4	GO:0070011~peptidase activity, acting on L-amino acid peptides	73	7.01923	9.9866e-05	FBGN0028381, FBGN0033366, FBGN0011834, FBGN0038701, FBGN0038113, FBGN0038507, FBGN0038481, FBGN0038447, FBGN0259998, FBGN0033033, FBGN0050025, FBGN0030688, FBGN0052808, FBGN0027563, FBGN0058470, FBGN0031930, FBGN0028949, FBGN0029804, FBGN0032049, FBGN0029807, FBGN0031248, FBGN0038072, FBGN0030051, FBGN0030926, FBGN0052755, FBGN0050031, FBGN0031835, FBGN0032413, FBGN0053198, FBGN0023179, FBGN00503…	540	612	7054	1.55816	0.0128993	0.00431839	0.116237
GOTERM_MF_4	GO:0008236~serine-type peptidase activity	43	4.13462	0.000142087	FBGN0050371, FBGN0040060, FBGN0038701, FBGN0011834, FBGN0250815, FBGN0035665, FBGN0003358, FBGN0034100, FBGN0038113, FBGN0003357, FBGN0003356, FBGN0035661, FBGN0038481, FBGN0035154, FBGN0038447, FBGN0259998, FBGN0036612, FBGN0033033, FBGN0010425, FBGN0050375, FBGN0037677, FBGN0010359, FBGN0010358, FBGN0030688, FBGN0050025, FBGN0010357, FBGN0052808, FBGN0027563, FBGN0023197, FBGN0031248, FBGN00300…	540	308	7054	1.82373	0.0183031	0.00460752	0.165342
GOTERM_MF_4	GO:0008061~chitin binding	19	1.82692	0.000491722	FBGN0035430, FBGN0035931, FBGN0039454, FBGN0036950, FBGN0053986, FBGN0036361, FBGN0053985, FBGN0040607, FBGN0053983, FBGN0038646, FBGN0036563, FBGN0036225, FBGN0038643, FBGN0038180, FBGN0036949, FBGN0040959, FBGN0036952, FBGN0036953, FBGN0022700	540	100	7054	2.48196	0.0619383	0.0127065	0.571138
GOTERM_MF_4	GO:0004364~glutathione transferase activity	10	0.961538	0.00148552	FBGN0063498, FBGN0035904, FBGN0010038, FBGN0034335, FBGN0038029, FBGN0010039, FBGN0042206, FBGN0063494, FBGN0038020, FBGN0010043	540	37	7054	3.53053	0.175733	0.031697	1.71635
GOTERM_MF_4	GO:0030594~neurotransmitter receptor activity	14	1.34615	0.00216777	FBGN0053696, FBGN0032151, FBGN0015519, FBGN0016650, FBGN0053639, FBGN0036278, FBGN0031261, FBGN0033932, FBGN0039354, FBGN0004622, FBGN0031770, FBGN0000038, FBGN0033579, FBGN0028875	540	70	7054	2.61259	0.245814	0.0395009	2.49555
GOTERM_MF_4	GO:0016717~oxidoreductase activity, acting on paired donors, with oxidation of a pair of donors resulting in the reduction of molecular oxygen to two molecules of water	5	0.480769	0.00487824	FBGN0038130, FBGN0029172, FBGN0043043, FBGN0039755, FBGN0039756	540	10	7054	6.53148	0.470448	0.0763901	5.53573
GOTERM_MF_4	GO:0005544~calcium-dependent phospholipid binding	5	0.480769	0.00720789	FBGN0004242, FBGN0053491, FBGN0039900, FBGN0028400, FBGN0053498	540	11	7054	5.93771	0.609536	0.0992171	8.07925
GOTERM_MF_4	GO:0001653~peptide receptor activity	10	0.961538	0.00821676	FBGN0053696, FBGN0034568, FBGN0039354, FBGN0033932, FBGN0016650, FBGN0053639, FBGN0004622, FBGN0031770, FBGN0036278, FBGN0033579	540	47	7054	2.77935	0.657879	0.101707	9.16118
GOTERM_MF_4	GO:0008528~peptide receptor activity, G-protein coupled	10	0.961538	0.00821676	FBGN0053696, FBGN0034568, FBGN0039354, FBGN0033932, FBGN0016650, FBGN0053639, FBGN0004622, FBGN0031770, FBGN0036278, FBGN0033579	540	47	7054	2.77935	0.657879	0.101707	9.16118
GOTERM_MF_4	GO:0016298~lipase activity	15	1.44231	0.00870522	FBGN0051871, FBGN0039476, FBGN0039475, FBGN0039474, FBGN0051089, FBGN0031426, FBGN0039473, FBGN0039472, FBGN0039471, FBGN0038070, FBGN0036939, FBGN0036977, FBGN0051272, FBGN0031735, FBGN0085476	540	91	7054	2.15324	0.679102	0.0981709	9.68082
Category	Term	Count	%	PValue	Genes	List Total	Pop Hits	Pop Total	Fold Enrichment	Bonferroni	Benjamini	FDR
GOTERM_CC_4	GO:0016021~integral to membrane	123	11.8269	1.16778e-08	FBGN0031697, FBGN0032946, FBGN0003022, FBGN0026760, FBGN0013342, FBGN0004622, FBGN0038404, FBGN0004620, FBGN0031937, FBGN0031939, FBGN0025692, FBGN0031936, FBGN0036017, FBGN0034355, FBGN0003429, FBGN0039927, FBGN0032627, FBGN0087012, FBGN0029846, FBGN0038986, FBGN0027796, FBGN0038983, FBGN0039354, FBGN0050361, FBGN0028481, FBGN0036937, FBGN0000038, FBGN0031530, FBGN0039081, FBGN0016650, FBGN00397…	312	1360	5411	1.56852	2.27716e-06	2.27716e-06	1.45762e-05
GOTERM_CC_4	GO:0044425~membrane part	152	14.6154	3.08646e-08	FBGN0031697, FBGN0032946, FBGN0031695, FBGN0004623, FBGN0003022, FBGN0026760, FBGN0013342, FBGN0028664, FBGN0050354, FBGN0004622, FBGN0038404, FBGN0004620, FBGN0031937, FBGN0031939, FBGN0031688, FBGN0025692, FBGN0031936, FBGN0036017, FBGN0034355, FBGN0003429, FBGN0039927, FBGN0032627, FBGN0087012, FBGN0052751, FBGN0029846, FBGN0038986, FBGN0038983, FBGN0027796, FBGN0025878, FBGN0028481, FBGN00503…	312	1837	5411	1.43502	6.01858e-06	3.0093e-06	3.85252e-05
GOTERM_CC_4	GO:0031224~intrinsic to membrane	123	11.8269	3.23097e-08	FBGN0031697, FBGN0032946, FBGN0003022, FBGN0026760, FBGN0013342, FBGN0004622, FBGN0038404, FBGN0004620, FBGN0031937, FBGN0031939, FBGN0025692, FBGN0031936, FBGN0036017, FBGN0034355, FBGN0003429, FBGN0039927, FBGN0032627, FBGN0087012, FBGN0029846, FBGN0038986, FBGN0027796, FBGN0038983, FBGN0039354, FBGN0050361, FBGN0028481, FBGN0036937, FBGN0000038, FBGN0031530, FBGN0039081, FBGN0016650, FBGN00397…	312	1382	5411	1.54355	6.30037e-06	2.10013e-06	4.03289e-05
GOTERM_CC_4	GO:0044459~plasma membrane part	47	4.51923	3.97066e-06	FBGN0085387, FBGN0032946, FBGN0004623, FBGN0033494, FBGN0005586, FBGN0015519, FBGN0028369, FBGN0032655, FBGN0043575, FBGN0005563, FBGN0016123, FBGN0036278, FBGN0085434, FBGN0028433, FBGN0027107, FBGN0038839, FBGN0029762, FBGN0025391, FBGN0004622, FBGN0004620, FBGN0002936, FBGN0000313, FBGN0026255, FBGN0031937, FBGN0031939, FBGN0016976, FBGN0004242, FBGN0025692, FBGN0031936, FBGN0034355, FBGN00034…	312	405	5411	2.01264	0.000773981	0.000193552	0.00495607
GOTERM_CC_4	GO:0005886~plasma membrane	74	7.11538	7.99955e-06	FBGN0085387, FBGN0032946, FBGN0004623, FBGN0033494, FBGN0026760, FBGN0029082, FBGN0005586, FBGN0015519, FBGN0032655, FBGN0043575, FBGN0013342, FBGN0085434, FBGN0038839, FBGN0033932, FBGN0025391, FBGN0031294, FBGN0004622, FBGN0004620, FBGN0031937, FBGN0031939, FBGN0025692, FBGN0031936, FBGN0034355, FBGN0052255, FBGN0003429, FBGN0039927, FBGN0038840, FBGN0032151, FBGN0087012, FBGN0003328, FBGN00277…	312	781	5411	1.64325	0.0015587	0.000311935	0.00998457
GOTERM_CC_4	GO:0031226~intrinsic to plasma membrane	29	2.78846	8.95923e-06	FBGN0032946, FBGN0033494, FBGN0015519, FBGN0032655, FBGN0043575, FBGN0036278, FBGN0016123, FBGN0085434, FBGN0038839, FBGN0029762, FBGN0004622, FBGN0002936, FBGN0031937, FBGN0031939, FBGN0031936, FBGN0025692, FBGN0034355, FBGN0003429, FBGN0020377, FBGN0032151, FBGN0034911, FBGN0039915, FBGN0003328, FBGN0031261, FBGN0034005, FBGN0035977, FBGN0028422, FBGN0028875, FBGN0000038	312	201	5411	2.50222	0.00174553	0.000291134	0.0111823
GOTERM_CC_4	GO:0045211~postsynaptic membrane	12	1.15385	3.30262e-05	FBGN0039916, FBGN0026255, FBGN0031261, FBGN0039927, FBGN0038840, FBGN0032151, FBGN0015519, FBGN0029147, FBGN0028422, FBGN0028875, FBGN0000038, FBGN0004620	312	45	5411	4.62479	0.00641951	0.000919606	0.0412154
GOTERM_CC_4	GO:0034702~ion channel complex	12	1.15385	0.000136812	FBGN0039536, FBGN0085434, FBGN0038839, FBGN0031261, FBGN0014462, FBGN0033494, FBGN0003429, FBGN0032151, FBGN0015519, FBGN0005563, FBGN0028875, FBGN0000038	312	52	5411	4.00222	0.0263273	0.00332946	0.170634
GOTERM_CC_4	GO:0005892~nicotinic acetylcholine-gated receptor-channel complex	5	0.480769	0.00170477	FBGN0031261, FBGN0032151, FBGN0015519, FBGN0028875, FBGN0000038	312	10	5411	8.67147	0.283024	0.0362932	2.10719
GOTERM_CC_4	GO:0030054~cell junction	17	1.63462	0.00400839	FBGN0026255, FBGN0085387, FBGN0016976, FBGN0004242, FBGN0005586, FBGN0039927, FBGN0038840, FBGN0028369, FBGN0032151, FBGN0039916, FBGN0027107, FBGN0003328, FBGN0031261, FBGN0016975, FBGN0028422, FBGN0028875, FBGN0000038, FBGN0004620	312	134	5411	2.20022	0.543062	0.0753321	4.88973
GOTERM_CC_4	GO:0034703~cation channel complex	7	0.673077	0.00440913	FBGN0039536, FBGN0085434, FBGN0038839, FBGN0014462, FBGN0033494, FBGN0003429, FBGN0005563	312	28	5411	4.33574	0.577548	0.075345	5.36628
GOTERM_CC_4	GO:0019898~extrinsic to membrane	18	1.73077	0.00682831	FBGN0015039, FBGN0001255, FBGN0031695, FBGN0004623, FBGN0015035, FBGN0033397, FBGN0031688, FBGN0010019, FBGN0037601, FBGN0030367, FBGN0028433, FBGN0052751, FBGN0038095, FBGN0259927, FBGN0038076, FBGN0031126, FBGN0025878, FBGN0014469	312	154	5411	2.0271	0.737128	0.105366	8.19682
GOTERM_CC_4	GO:0005624~membrane fraction	14	1.34615	0.00729938	FBGN0015039, FBGN0031695, FBGN0015035, FBGN0033397, FBGN0031688, FBGN0010019, FBGN0032652, FBGN0037601, FBGN0030367, FBGN0038095, FBGN0038076, FBGN0031126, FBGN0002936, FBGN0014469	312	106	5411	2.29058	0.760356	0.104069	8.73884
Category	Term	Count	%	PValue	Genes	List Total	Pop Hits	Pop Total	Fold Enrichment	Bonferroni	Benjamini	FDR
INTERPRO	IPR004019:YLP motif	12	1.15385	2.28899e-06	FBGN0035546, FBGN0052237, FBGN0034499, FBGN0037204, FBGN0039479, FBGN0030539, FBGN0039469, FBGN0035582, FBGN0035551, FBGN0033645, FBGN0033033, FBGN0035553	790	27	10196	5.73615	0.00178611	0.00178611	0.00350245
INTERPRO	IPR018114:Peptidase S1/S6, chymotrypsin/Hap, active site	34	3.26923	9.2974e-06	FBGN0050371, FBGN0040060, FBGN0011834, FBGN0250815, FBGN0035665, FBGN0003358, FBGN0038113, FBGN0003357, FBGN0003356, FBGN0035661, FBGN0038481, FBGN0038447, FBGN0259998, FBGN0036612, FBGN0010425, FBGN0050375, FBGN0037677, FBGN0010359, FBGN0010358, FBGN0030688, FBGN0050025, FBGN0010357, FBGN0052808, FBGN0027563, FBGN0023197, FBGN0031248, FBGN0030051, FBGN0035670, FBGN0030926, FBGN0038002, FBGN00527…	790	191	10196	2.29746	0.00723501	0.00362407	0.0142255
INTERPRO	IPR001314:Peptidase S1A, chymotrypsin	36	3.46154	1.13819e-05	FBGN0050371, FBGN0040060, FBGN0011834, FBGN0250815, FBGN0035665, FBGN0003358, FBGN0038113, FBGN0003357, FBGN0003356, FBGN0035661, FBGN0038481, FBGN0038447, FBGN0259998, FBGN0036612, FBGN0033033, FBGN0010425, FBGN0050375, FBGN0037677, FBGN0010359, FBGN0010358, FBGN0030688, FBGN0050025, FBGN0010357, FBGN0052808, FBGN0023197, FBGN0031248, FBGN0030051, FBGN0035670, FBGN0030926, FBGN0038002, FBGN00527…	790	210	10196	2.21251	0.00884989	0.00295871	0.0174146
INTERPRO	IPR003599:Immunoglobulin subtype	22	2.11538	1.24356e-05	FBGN0053481, FBGN0051814, FBGN0053202, FBGN0051646, FBGN0040726, FBGN0029082, FBGN0028369, FBGN0032627, FBGN0250908, FBGN0038282, FBGN0034724, FBGN0038498, FBGN0032233, FBGN0003285, FBGN0051361, FBGN0000633, FBGN0038156, FBGN0025878, FBGN0085382, FBGN0005629, FBGN0038494, FBGN0013433	790	97	10196	2.92721	0.00966529	0.00242513	0.0190268
INTERPRO	IPR000618:Insect cuticle protein	23	2.21154	1.58303e-05	FBGN0052405, FBGN0020642, FBGN0038819, FBGN0003046, FBGN0035612, FBGN0042118, FBGN0035736, FBGN0033867, FBGN0051876, FBGN0004781, FBGN0035737, FBGN0035873, FBGN0053302, FBGN0033729, FBGN0086900, FBGN0034499, FBGN0029811, FBGN0050045, FBGN0033598, FBGN0033730, FBGN0035985, FBGN0035513, FBGN0039719, FBGN0005664	790	106	10196	2.80043	0.0122874	0.00246966	0.0242201
INTERPRO	IPR013106:Immunoglobulin V-set	14	1.34615	2.98058e-05	FBGN0053481, FBGN0051814, FBGN0040726, FBGN0051646, FBGN0029082, FBGN0028369, FBGN0032627, FBGN0038282, FBGN0032233, FBGN0003285, FBGN0051361, FBGN0038156, FBGN0025878, FBGN0005629	790	46	10196	3.92801	0.0230098	0.00387226	0.0455978
INTERPRO	IPR002334:Dol/Ves 1 allergen	6	0.576923	5.04513e-05	FBGN0039476, FBGN0039475, FBGN0039474, FBGN0039473, FBGN0039472, FBGN0039471	790	7	10196	11.0626	0.0386373	0.00561326	0.0771706
INTERPRO	IPR012464:Protein of unknown function DUF1676	9	0.865385	0.000101661	FBGN0037416, FBGN0037414, FBGN0037424, FBGN0037430, FBGN0027527, FBGN0037429, FBGN0040279, FBGN0037428, FBGN0037410	790	21	10196	5.53128	0.0763306	0.00987604	0.155444
INTERPRO	IPR004046:Glutathione S-transferase, C-terminal	12	1.15385	0.000124337	FBGN0063498, FBGN0035904, FBGN0010038, FBGN0034335, FBGN0038029, FBGN0010039, FBGN0050005, FBGN0042206, FBGN0063494, FBGN0038020, FBGN0063492, FBGN0010043	790	39	10196	3.97118	0.0925469	0.0107324	0.190086
INTERPRO	IPR004045:Glutathione S-transferase, N-terminal	12	1.15385	0.000124337	FBGN0063498, FBGN0035904, FBGN0010038, FBGN0034335, FBGN0038029, FBGN0010039, FBGN0050005, FBGN0042206, FBGN0063494, FBGN0038020, FBGN0063492, FBGN0010043	790	39	10196	3.97118	0.0925469	0.0107324	0.190086
INTERPRO	IPR001254:Peptidase S1 and S6, chymotrypsin/Hap	37	3.55769	0.000171318	FBGN0050371, FBGN0040060, FBGN0011834, FBGN0250815, FBGN0035665, FBGN0003358, FBGN0038113, FBGN0003357, FBGN0003356, FBGN0035661, FBGN0038481, FBGN0038447, FBGN0259998, FBGN0036612, FBGN0033033, FBGN0010425, FBGN0050375, FBGN0037677, FBGN0010359, FBGN0010358, FBGN0030688, FBGN0050025, FBGN0010357, FBGN0052808, FBGN0027563, FBGN0023197, FBGN0031248, FBGN0030051, FBGN0035670, FBGN0030926, FBGN00380…	790	248	10196	1.92554	0.125244	0.013292	0.261822
INTERPRO	IPR017933:Glutathione S-transferase/chloride channel, C-terminal	12	1.15385	0.00020316	FBGN0063498, FBGN0035904, FBGN0010038, FBGN0034335, FBGN0038029, FBGN0010039, FBGN0050005, FBGN0042206, FBGN0063494, FBGN0038020, FBGN0063492, FBGN0010043	790	41	10196	3.77746	0.146734	0.0143223	0.310415
INTERPRO	IPR004272:Odorant binding protein	9	0.865385	0.000730753	FBGN0037288, FBGN0028533, FBGN0038894, FBGN0053306, FBGN0028534, FBGN0250839, FBGN0028532, FBGN0028920, FBGN0039298	790	27	10196	4.30211	0.434998	0.0464632	1.11234
INTERPRO	IPR015876:Fatty acid desaturase, type 1, core	5	0.480769	0.00103032	FBGN0038130, FBGN0029172, FBGN0043043, FBGN0039755, FBGN0039756	790	7	10196	9.21881	0.552956	0.0600519	1.56499
INTERPRO	IPR007110:Immunoglobulin-like	22	2.11538	0.00116769	FBGN0053481, FBGN0051814, FBGN0053202, FBGN0051646, FBGN0040726, FBGN0034788, FBGN0029082, FBGN0028369, FBGN0032627, FBGN0250908, FBGN0028645, FBGN0038282, FBGN0034724, FBGN0032233, FBGN0003285, FBGN0051361, FBGN0000633, FBGN0038156, FBGN0025878, FBGN0085382, FBGN0005629, FBGN0013433	790	132	10196	2.15105	0.598481	0.0630999	1.77191
INTERPRO	IPR013053:Hormone binding	9	0.865385	0.00156536	FBGN0037288, FBGN0028533, FBGN0038894, FBGN0053306, FBGN0028534, FBGN0250839, FBGN0028532, FBGN0028920, FBGN0039298	790	30	10196	3.8719	0.705803	0.0783291	2.36862
INTERPRO	IPR001092:Basic helix-loop-helix dimerisation region bHLH	13	1.25	0.00159914	FBGN0032209, FBGN0002734, FBGN0011277, FBGN0000137, FBGN0002723, FBGN0023076, FBGN0003513, FBGN0032651, FBGN0000591, FBGN0022740, FBGN0015550, FBGN0002609, FBGN0008649	790	59	10196	2.84377	0.713475	0.0751471	2.41915
INTERPRO	IPR001828:Extracellular ligand-binding receptor	8	0.769231	0.00225793	FBGN0039916, FBGN0026255, FBGN0034568, FBGN0039927, FBGN0038840, FBGN0050361, FBGN0028422, FBGN0004620	790	25	10196	4.13003	0.828888	0.0986387	3.39975
INTERPRO	IPR013162:CD80-like, immunoglobulin C2-set	7	0.673077	0.00237984	FBGN0003285, FBGN0038156, FBGN0029082, FBGN0028369, FBGN0005629, FBGN0032627, FBGN0250908	790	19	10196	4.75496	0.844462	0.0982171	3.5802
INTERPRO	IPR010987:Glutathione S-transferase, C-terminal-like	10	0.961538	0.00243098	FBGN0063498, FBGN0010038, FBGN0034335, FBGN0038029, FBGN0010039, FBGN0042206, FBGN0063494, FBGN0038020, FBGN0063492, FBGN0010043	790	39	10196	3.30932	0.850567	0.0952058	3.65581
INTERPRO	IPR000734:Lipase	9	0.865385	0.00245048	FBGN0039476, FBGN0039475, FBGN0039474, FBGN0036977, FBGN0031426, FBGN0039473, FBGN0039472, FBGN0085476, FBGN0039471	790	32	10196	3.62991	0.852831	0.0913623	3.68463
INTERPRO	IPR013818:Lipase, N-terminal	9	0.865385	0.00301933	FBGN0039476, FBGN0039475, FBGN0039474, FBGN0036977, FBGN0031426, FBGN0039473, FBGN0039472, FBGN0085476, FBGN0039471	790	33	10196	3.51991	0.905737	0.106367	4.52162
INTERPRO	IPR002557:Chitin binding protein, peritrophin-A	16	1.53846	0.00444386	FBGN0035430, FBGN0035931, FBGN0039454, FBGN0036950, FBGN0053986, FBGN0036361, FBGN0053985, FBGN0040607, FBGN0053983, FBGN0036563, FBGN0036225, FBGN0038180, FBGN0036949, FBGN0036952, FBGN0036953, FBGN0022700	790	92	10196	2.24458	0.969143	0.146243	6.58792
INTERPRO	IPR005804:Fatty acid desaturase, type 1	5	0.480769	0.00511911	FBGN0038130, FBGN0029172, FBGN0043043, FBGN0039755, FBGN0039756	790	10	10196	6.45316	0.981836	0.159933	7.55271
INTERPRO	IPR002394:Nicotinic acetylcholine receptor, N-terminal	5	0.480769	0.00511911	FBGN0031261, FBGN0032151, FBGN0015519, FBGN0028875, FBGN0000038	790	10	10196	6.45316	0.981836	0.159933	7.55271
INTERPRO	IPR000175:Sodium:neurotransmitter symporter	7	0.673077	0.00535874	FBGN0039915, FBGN0031937, FBGN0031939, FBGN0031936, FBGN0034355, FBGN0034911, FBGN0029762	790	22	10196	4.10656	0.984951	0.160418	7.89284
INTERPRO	IPR019594:Glutamate receptor, L-glutamate/glycine-binding	6	0.576923	0.0058225	FBGN0039916, FBGN0026255, FBGN0039927, FBGN0038840, FBGN0028422, FBGN0004620	790	16	10196	4.83987	0.989545	0.166754	8.5478
INTERPRO	IPR000276:7TM GPCR, rhodopsin-like	15	1.44231	0.00596628	FBGN0003249, FBGN0053696, FBGN0034458, FBGN0016650, FBGN0053639, FBGN0036278, FBGN0087012, FBGN0034485, FBGN0035538, FBGN0025632, FBGN0035010, FBGN0039354, FBGN0004622, FBGN0031770, FBGN0033579	790	86	10196	2.2511	0.990662	0.164525	8.74996
INTERPRO	IPR001320:Ionotropic glutamate receptor	7	0.673077	0.00678431	FBGN0039916, FBGN0026255, FBGN0039927, FBGN0038840, FBGN0036937, FBGN0028422, FBGN0004620	790	23	10196	3.92801	0.995091	0.178736	9.89227
Category	Term	Count	%	PValue	Genes	List Total	Pop Hits	Pop Total	Fold Enrichment	Bonferroni	Benjamini	FDR
KEGG_PATHWAY	dme00980:Metabolism of xenobiotics by cytochrome P450	17	1.63462	2.16167e-07	FBGN0036620, FBGN0034335, FBGN0000055, FBGN0000056, FBGN0000640, FBGN0042206, FBGN0063494, FBGN0010043, FBGN0063498, FBGN0038083, FBGN0010038, FBGN0038029, FBGN0010039, FBGN0040251, FBGN0038020, FBGN0040261, FBGN0040262, FBGN0026756	118	64	2054	4.62368	1.42669e-05	1.42669e-05	0.000221018
KEGG_PATHWAY	dme00982:Drug metabolism	17	1.63462	3.43589e-07	FBGN0036620, FBGN0034335, FBGN0000055, FBGN0000056, FBGN0000640, FBGN0042206, FBGN0063494, FBGN0010043, FBGN0063498, FBGN0038083, FBGN0010038, FBGN0038029, FBGN0010039, FBGN0040251, FBGN0038020, FBGN0040261, FBGN0040262, FBGN0026756	118	66	2054	4.48356	2.26766e-05	1.13384e-05	0.000351298
KEGG_PATHWAY	dme04080:Neuroactive ligand-receptor interaction	8	0.769231	0.00288119	FBGN0010359, FBGN0010358, FBGN0010357, FBGN0050031, FBGN0011556, FBGN0050361, FBGN0039354, FBGN0033932, FBGN0016650, FBGN0010425	118	35	2054	3.97869	0.173399	0.0615049	2.907
KEGG_PATHWAY	dme00830:Retinol metabolism	8	0.769231	0.0034107	FBGN0036620, FBGN0038083, FBGN0000055, FBGN0000056, FBGN0000640, FBGN0040251, FBGN0040261, FBGN0026756, FBGN0040262	118	36	2054	3.86817	0.201875	0.0548132	3.43288

## Sheet: Episyrphus balteatus
Category	Term	Count	%	PValue	Genes	List Total	Pop Hits	Pop Total	Fold Enrichment	Bonferroni	Benjamini	FDR
GOTERM_BP_4	GO:0031326~regulation of cellular biosynthetic process	26	10.0386	0.000733705	FBGN0040465, FBGN0003866, FBGN0003459, FBGN0000392, FBGN0014859, FBGN0015129, FBGN0037994, FBGN0016792, FBGN0016076, FBGN0027788, FBGN0003975, FBGN0002023, FBGN0005660, FBGN0034096, FBGN0010385, FBGN0004895, FBGN0000054, FBGN0028550, FBGN0023094, FBGN0030058, FBGN0053980, FBGN0037475, FBGN0011706, FBGN0085346, FBGN0004652, FBGN0037261	108	914	7589	1.99889	0.292277	0.292277	1.0426
GOTERM_BP_4	GO:0009889~regulation of biosynthetic process	26	10.0386	0.000733705	FBGN0040465, FBGN0003866, FBGN0003459, FBGN0000392, FBGN0014859, FBGN0015129, FBGN0037994, FBGN0016792, FBGN0016076, FBGN0027788, FBGN0003975, FBGN0002023, FBGN0005660, FBGN0034096, FBGN0010385, FBGN0004895, FBGN0000054, FBGN0028550, FBGN0023094, FBGN0030058, FBGN0053980, FBGN0037475, FBGN0011706, FBGN0085346, FBGN0004652, FBGN0037261	108	914	7589	1.99889	0.292277	0.292277	1.0426
GOTERM_BP_4	GO:0080090~regulation of primary metabolic process	28	10.8108	0.00125624	FBGN0040465, FBGN0003866, FBGN0017551, FBGN0003459, FBGN0000392, FBGN0014859, FBGN0015129, FBGN0037994, FBGN0016792, FBGN0016076, FBGN0027788, FBGN0003975, FBGN0002023, FBGN0005660, FBGN0045064, FBGN0034096, FBGN0000054, FBGN0022984, FBGN0004895, FBGN0028550, FBGN0023094, FBGN0030058, FBGN0053980, FBGN0037475, FBGN0011706, FBGN0085346, FBGN0004652, FBGN0037261	108	1058	7589	1.85966	0.446814	0.256235	1.77895
GOTERM_BP_4	GO:0010556~regulation of macromolecule biosynthetic process	24	9.26641	0.00219453	FBGN0040465, FBGN0028550, FBGN0004895, FBGN0000054, FBGN0003866, FBGN0023094, FBGN0003459, FBGN0000392, FBGN0014859, FBGN0030058, FBGN0053980, FBGN0037475, FBGN0011706, FBGN0085346, FBGN0004652, FBGN0037994, FBGN0016792, FBGN0003975, FBGN0027788, FBGN0016076, FBGN0037261, FBGN0002023, FBGN0005660, FBGN0034096	108	877	7589	1.92297	0.644689	0.291723	3.08841
GOTERM_BP_4	GO:0010468~regulation of gene expression	26	10.0386	0.00221032	FBGN0040465, FBGN0003866, FBGN0003459, FBGN0000392, FBGN0014859, FBGN0037994, FBGN0016792, FBGN0016076, FBGN0027788, FBGN0003975, FBGN0002023, FBGN0005660, FBGN0034096, FBGN0000054, FBGN0022984, FBGN0004895, FBGN0028550, FBGN0023094, FBGN0030058, FBGN0053980, FBGN0037475, FBGN0024183, FBGN0011706, FBGN0085346, FBGN0004652, FBGN0037261	108	987	7589	1.85105	0.647326	0.229375	3.1103
GOTERM_BP_4	GO:0019219~regulation of nucleobase, nucleoside, nucleotide and nucleic acid metabolic process	24	9.26641	0.00265747	FBGN0040465, FBGN0028550, FBGN0004895, FBGN0000054, FBGN0022984, FBGN0003866, FBGN0023094, FBGN0003459, FBGN0000392, FBGN0014859, FBGN0030058, FBGN0053980, FBGN0037475, FBGN0015129, FBGN0085346, FBGN0004652, FBGN0016792, FBGN0003975, FBGN0027788, FBGN0016076, FBGN0037261, FBGN0002023, FBGN0005660, FBGN0034096	108	890	7589	1.89488	0.714449	0.221718	3.72847
GOTERM_BP_4	GO:0051171~regulation of nitrogen compound metabolic process	24	9.26641	0.00273562	FBGN0040465, FBGN0028550, FBGN0004895, FBGN0000054, FBGN0022984, FBGN0003866, FBGN0023094, FBGN0003459, FBGN0000392, FBGN0014859, FBGN0030058, FBGN0053980, FBGN0037475, FBGN0015129, FBGN0085346, FBGN0004652, FBGN0016792, FBGN0003975, FBGN0027788, FBGN0016076, FBGN0037261, FBGN0002023, FBGN0005660, FBGN0034096	108	892	7589	1.89063	0.724796	0.193491	3.83613
GOTERM_BP_4	GO:0031323~regulation of cellular metabolic process	27	10.4247	0.0034857	FBGN0040465, FBGN0003866, FBGN0003459, FBGN0000392, FBGN0014859, FBGN0015129, FBGN0037994, FBGN0016792, FBGN0016076, FBGN0027788, FBGN0003975, FBGN0002023, FBGN0005660, FBGN0034096, FBGN0010385, FBGN0000054, FBGN0022984, FBGN0004895, FBGN0028550, FBGN0023094, FBGN0030058, FBGN0053980, FBGN0037475, FBGN0011706, FBGN0085346, FBGN0004652, FBGN0037261	108	1077	7589	1.76161	0.806917	0.209388	4.8638
GOTERM_BP_4	GO:0006022~aminoglycan metabolic process	8	3.0888	0.00380668	FBGN0035635, FBGN0038422, FBGN0038629, FBGN0036229, FBGN0040950, FBGN0013763, FBGN0025390, FBGN0035607	108	142	7589	3.95879	0.834099	0.201121	5.30043
GOTERM_BP_4	GO:0008544~epidermis development	5	1.9305	0.00451381	FBGN0041203, FBGN0003866, FBGN0016076, FBGN0086898, FBGN0014859	108	48	7589	7.31964	0.88126	0.210817	6.2558
GOTERM_BP_4	GO:0060255~regulation of macromolecule metabolic process	27	10.4247	0.00471109	FBGN0040465, FBGN0003866, FBGN0017551, FBGN0003459, FBGN0000392, FBGN0014859, FBGN0037994, FBGN0016792, FBGN0016076, FBGN0027788, FBGN0003975, FBGN0002023, FBGN0005660, FBGN0034096, FBGN0000054, FBGN0022984, FBGN0004895, FBGN0028550, FBGN0023094, FBGN0030058, FBGN0053980, FBGN0037475, FBGN0024183, FBGN0011706, FBGN0085346, FBGN0004652, FBGN0037261	108	1101	7589	1.72321	0.891842	0.199418	6.52073
GOTERM_BP_4	GO:0005976~polysaccharide metabolic process	8	3.0888	0.00572124	FBGN0035635, FBGN0038422, FBGN0038629, FBGN0036229, FBGN0040950, FBGN0013763, FBGN0025390, FBGN0035607	108	153	7589	3.67417	0.932959	0.217825	7.8664
Category	Term	Count	%	PValue	Genes	List Total	Pop Hits	Pop Total	Fold Enrichment	Bonferroni	Benjamini	FDR
GOTERM_MF_4	GO:0003700~transcription factor activity	15	5.79151	0.00990591	FBGN0040465, FBGN0028550, FBGN0004895, FBGN0023094, FBGN0030058, FBGN0014859, FBGN0053980, FBGN0037475, FBGN0001206, FBGN0004652, FBGN0027788, FBGN0016076, FBGN0002023, FBGN0005660, FBGN0034096	128	389	7054	2.12504	0.530742	0.530742	9.94591
Category	Term	Count	%	PValue	Genes	List Total	Pop Hits	Pop Total	Fold Enrichment	Bonferroni	Benjamini	FDR
GOTERM_CC_4	no enrichment
Category	Term	Count	%	PValue	Genes	List Total	Pop Hits	Pop Total	Fold Enrichment	Bonferroni	Benjamini	FDR
INTERPRO	IPR006578:MADF domain	8	3.0888	3.20158e-05	FBGN0001206, FBGN0040465, FBGN0000054, FBGN0030673, FBGN0029957, FBGN0003459, FBGN0035824, FBGN0030418	192	49	10196	8.67007	0.0100028	0.0100028	0.0430717
INTERPRO	IPR007110:Immunoglobulin-like	9	3.4749	0.00333816	FBGN0039089, FBGN0052057, FBGN0040823, FBGN0034286, FBGN0086604, FBGN0037736, FBGN0015400, FBGN0051431, FBGN0032180	192	132	10196	3.62074	0.65004	0.408426	4.39961
INTERPRO	IPR006600:Centromere protein Cenp-B, helix-turn-helix domain	3	1.1583	0.00336349	FBGN0035153, FBGN0035158, FBGN0035157	192	5	10196	31.8625	0.652821	0.297169	4.43229
Category	Term	Count	%	PValue	Genes	List Total	Pop Hits	Pop Total	Fold Enrichment	Bonferroni	Benjamini	FDR
KEGG_PATHWAY	no enrichment
