# Supplementary material for: Comparative transcriptomics of early dipteran development
Source: BMC Genomics. 2013 Feb 24;14:123. doi: 10.1186/1471-2164-14-123 (PMC3616871; doi:10.1186/1471-2164-14-123)
Supplement: Additional file 6 — List of species-trees topologies. Text file containing all topologies which are represented in the combined set of gene-tree phylogenies. (GZ 284 kb) [file 1471-2164-14-123-S6.gz]

Archive with 1 entries (1 files):
- Additional_File_5_all_species_trees.txt
