# Supplementary material for: Comparative transcriptomics of early dipteran development
Source: BMC Genomics. 2013 Feb 24;14:123. doi: 10.1186/1471-2164-14-123 (PMC3616871; doi:10.1186/1471-2164-14-123)
Supplement: Additional file 6 — List of species-trees topologies. Text file containing all topologies which are represented in the combined set of gene-tree phylogenies. (GZ 284 kb) [file 1471-2164-14-123-S6.gz › Additional_File_5_all_species_trees.txt]

((((((DROSI,DROSE),DROME),DROER),DROYA),(DROAN,(DROPS,DROPE))),((((DROMO,DROVI),DROGR),DROWI),((TRICA,MEGAB),(CLOAL,(AEDAE,(ANOGA,(CULPI,CULQU)))))))
(((((((((DROYA,DROER),DROME),(DROSE,DROSI)),(DROWI,(DROPE,DROPS))),DROAN),(DROGR,(DROVI,DROMO))),(CLOAL,((CULPI,CULQU),(AEDAE,ANOGA)))),BOMMO),TRICA)
(((((DROSE,DROSI),DROME),(DROYA,DROER)),DROAN),DROWI)
(((((DROSE,DROSI),DROME),(DROYA,DROER)),DROAN),((DROPS,DROWI),(DROVI,DROGR)))
(((((DROSE,DROSI),DROME),(DROYA,DROER)),DROAN),(DROPS,DROPE))
(((DROME,(DROSE,DROSI)),(DROYA,DROER)),(DROVI,DROAN))
(BOMMO,((MEGAB,(((DROWI,((DROPE,DROPS),(DROAN,(DROME,((DROER,DROYA),(DROSI,DROSE)))))),(DROGR,DROVI)),DROMO)),(CLOAL,(AEDAE,(ANOGA,(CULPI,CULQU))))))
((((((DROSE,DROSI),(DROWI,DROME)),DROER),DROYA),((((TRICA,BOMMO),(AEDAE,((CULPI,CULQU),ANOGA))),CLOAL),MEGAB)),(((DROMO,DROVI),DROGR),(DROPE,DROPS)))
((((((DROSE,DROSI),(DROWI,DROME)),DROER),DROYA),(TRICA,MEGAB)),(((DROMO,DROVI),DROGR),(DROPE,DROPS)))
((((((DROSE,DROSI),(DROWI,DROME)),DROER),DROYA),MEGAB),(((DROMO,DROVI),DROGR),(DROPE,DROPS)))
(((DROAN,((DROYA,((DROSE,DROSI),DROME)),DROER)),(DROPE,DROPS)),(((DROGR,(DROMO,DROVI)),DROWI),(((TRICA,BOMMO),EPIBA),(MEGAB,(CLOAL,(AEDAE,(ANOGA,(CULPI,CULQU))))))))
(MEGAB,(DROAN,(DROYA,(DROER,(DROME,DROSE)))))
(MEGAB,(DROAN,(DROYA,(DROER,(DROME,(DROSE,DROSI))))))
(((DROAN,(((DROGR,(DROMO,DROVI)),DROWI),(DROPE,DROPS))),((DROME,(DROSI,DROSE)),DROER)),(DROYA,(ANOGA,(CULPI,CULQU))))
(((((((DROSI,(DROSE,DROME)),DROER),DROYA),(DROPE,DROPS)),DROAN),((DROMO,DROVI),DROGR)),(DROWI,(BOMMO,(CULPI,CULQU))))
(((((((DROSI,(DROSE,DROME)),DROER),DROYA),(DROPE,DROPS)),DROAN),((DROMO,DROVI),DROGR)),(DROWI,(BOMMO,(CULPI,CULQU))))
(((((((DROSI,(DROSE,DROME)),DROER),DROYA),(DROPE,DROPS)),DROAN),((DROMO,DROVI),DROGR)),(DROWI,(BOMMO,CULQU)))
(((((((DROSI,(DROSE,DROME)),DROER),DROYA),(DROPE,DROPS)),DROAN),((DROMO,DROVI),DROGR)),(DROWI,(BOMMO,CULPI)))
(((((((DROSI,(DROSE,DROME)),DROER),DROYA),(DROPE,DROPS)),DROAN),((DROMO,DROVI),DROGR)),(DROWI,(BOMMO,(CULPI,CULQU))))
(((((DROAN,((((DROMO,DROVI),DROGR),(DROPE,DROPS)),DROWI)),DROER),DROME),(DROSI,DROSE)),(((BOMMO,TRICA),(AEDAE,((CULPI,CULQU),ANOGA))),DROYA))
((((((DROME,(DROSE,DROSI)),DROYA),DROER),DROAN),((DROPE,DROPS),(((DROVI,DROMO),DROGR),DROWI))),(MEGAB,(((CLOAL,BOMMO),TRICA),(AEDAE,(ANOGA,(CULPI,CULQU))))))
((DROGR,(((DROSI,DROSE),DROME),(DROER,DROYA))),(DROWI,(TRICA,BOMMO)))
((DROGR,(((DROSI,DROSE),DROME),(DROER,DROYA))),(DROWI,(((BOMMO,(((CULPI,CULQU),ANOGA),AEDAE)),CLOAL),MEGAB)))
((DROGR,(((DROSI,DROSE),DROME),(DROER,DROYA))),(DROWI,(TRICA,(CULPI,CULQU))))
((DROWI,((((DROYA,DROER),((DROSE,DROSI),DROME)),DROAN),DROPS)),((DROMO,(DROVI,DROGR)),((ANOGA,AEDAE),BOMMO)))
((DROWI,((((DROYA,DROER),((DROSE,DROSI),DROME)),DROAN),DROPS)),((DROMO,(DROVI,DROGR)),((ANOGA,AEDAE),(BOMMO,TRICA))))
((((((DROSE,DROSI),DROME),(DROER,DROYA)),(DROPE,DROPS)),DROAN),(DROWI,(((DROMO,DROVI),DROGR),(AEDAE,MEGAB))))
((((((DROSE,DROSI),DROME),(DROER,DROYA)),(DROPE,DROPS)),DROAN),(DROWI,(((DROMO,DROVI),DROGR),(CLOAL,ANOGA))))
((((((DROSE,DROSI),DROME),(DROER,DROYA)),(DROPE,DROPS)),DROAN),(DROWI,(((DROMO,DROVI),DROGR),(AEDAE,(ANOGA,(CULPI,CULQU))))))
((((BOMMO,TRICA),CLOAL),(MEGAB,(((DROGR,DROVI),DROMO),(DROWI,((DROAN,(DROPE,DROPS)),((DROYA,DROER),((DROSI,DROSE),DROME))))))),(AEDAE,(ANOGA,(CULPI,CULQU))))
(BOMMO,((MEGAB,((((DROPE,DROPS),(((DROMO,DROVI),DROGR),DROWI)),(DROER,((DROSE,DROME),DROYA))),DROAN)),(AEDAE,((CULPI,CULQU),ANOGA))))
((((((DROYA,DROER),((DROSI,DROSE),DROME)),DROAN),(DROPE,DROPS)),DROWI),((DROMO,(DROGR,DROVI)),(MEGAB,(ANOGA,TRICA))))
((((((DROYA,DROER),(DROSI,DROME)),DROAN),(DROPE,DROPS)),DROWI),((DROMO,(DROGR,DROVI)),(MEGAB,(ANOGA,TRICA))))
(TRICA,((MEGAB,((((DROPE,DROPS),(DROAN,((DROYA,DROER),((DROSI,DROSE),DROME)))),(DROVI,(DROGR,DROMO))),DROWI)),(CLOAL,(AEDAE,(ANOGA,(CULPI,CULQU))))))
((((DROME,(DROSI,DROSE)),(DROYA,DROER)),DROAN),(((DROPS,DROPE),((DROGR,DROVI),DROMO)),DROWI))
((((DROWI,(((((DROSE,DROSI),DROME),DROER),DROYA),DROAN)),EPIBA),(ANOGA,MEGAB)),(TRICA,BOMMO))
((((DROWI,(((((DROSE,DROSI),DROME),DROER),DROYA),DROAN)),EPIBA),((((CULPI,CULQU),ANOGA),AEDAE),MEGAB)),(TRICA,BOMMO))
((((DROWI,(((((DROSE,DROSI),DROME),DROER),DROYA),DROAN)),EPIBA),(ANOGA,MEGAB)),(TRICA,BOMMO))
((((DROWI,(((((DROSE,DROSI),DROME),DROER),DROYA),DROAN)),EPIBA),((ANOGA,AEDAE),MEGAB)),(TRICA,BOMMO))
((((DROWI,(((((DROSE,DROSI),DROME),DROER),DROYA),DROAN)),EPIBA),MEGAB),(TRICA,BOMMO))
((((((DROSE,DROSI),DROME),DROYA),DROER),DROAN),((DROPE,DROPS),DROWI))
(((((DROAN,(((DROSI,DROSE),DROME),(DROYA,DROER))),(DROMO,DROVI)),(DROPE,DROPS)),DROWI),((TRICA,BOMMO),(AEDAE,(ANOGA,(CULPI,CULQU)))))
((DROGR,(DROVI,DROMO)),((DROME,DROER),DROYA))
(CLOAL,((TRICA,BOMMO),((((CULPI,CULQU),ANOGA),AEDAE),(MEGAB,((((DROMO,DROVI),DROGR),((DROPE,DROPS),(DROAN,((DROER,((DROSI,DROSE),DROME)),DROYA)))),DROWI)))))
(TRICA,((((((DROME,DROAN),(DROPE,DROPS)),(((DROVI,DROMO),DROGR),DROWI)),(EPIBA,MEGAB)),CLOAL),((CULPI,CULQU),ANOGA)))
(TRICA,((((((DROME,DROAN),(DROPE,DROPS)),(((DROVI,DROMO),DROGR),DROWI)),(EPIBA,MEGAB)),CLOAL),((ANOGA,(CULPI,CULQU)),AEDAE)))
(TRICA,((((((DROME,DROAN),(DROPE,DROPS)),(((DROVI,DROMO),DROGR),DROWI)),(EPIBA,MEGAB)),CLOAL),AEDAE))
(TRICA,((((((DROME,DROAN),(DROPE,DROPS)),(((DROVI,DROMO),DROGR),DROWI)),(EPIBA,MEGAB)),CLOAL),(ANOGA,AEDAE)))
(TRICA,((((((DROME,DROAN),(DROPE,DROPS)),(((DROVI,DROMO),DROGR),DROWI)),(EPIBA,MEGAB)),CLOAL),(ANOGA,AEDAE)))
(TRICA,((((((DROME,DROAN),(DROPE,DROPS)),(((DROVI,DROMO),DROGR),DROWI)),(EPIBA,MEGAB)),CLOAL),(((CULPI,CULQU),ANOGA),AEDAE)))
((((((DROSE,DROME),DROWI),DROYA),DROER),((DROPE,DROPS),DROAN)),DROVI)
((((((DROMO,(DROGR,DROVI)),DROWI),((DROPS,DROPE),(((DROME,(DROER,DROYA)),(DROSE,DROSI)),DROAN))),(((CULPI,CULQU),ANOGA),AEDAE)),TRICA),BOMMO)
((((((DROMO,(DROGR,DROVI)),DROWI),((DROPS,DROPE),(((DROME,(DROER,DROYA)),(DROSE,DROSI)),DROAN))),(((CULPI,CULQU),ANOGA),AEDAE)),TRICA),BOMMO)
(((DROGR,(DROMO,DROVI)),(DROWI,((DROPE,DROPS),(DROAN,((((DROSE,DROSI),DROME),DROYA),DROER))))),((TRICA,(AEDAE,(ANOGA,(CULPI,CULQU)))),MEGAB))
(((((((((DROME,(DROSI,DROSE)),DROYA),DROER),(DROPE,DROPS)),(DROGR,(DROVI,DROMO))),(((AEDAE,ANOGA),(CULPI,CULQU)),CLOAL)),MEGAB),TRICA),BOMMO)
(TRICA,(BOMMO,((((EPIBA,((DROWI,(((DROSE,(DROSI,(DROYA,(DROER,DROME)))),(DROPE,DROPS)),((DROVI,DROGR),DROMO))),DROAN)),MEGAB),CLOAL),((ANOGA,AEDAE),(CULPI,CULQU)))))
((DROPE,DROPS),(DROER,(DROYA,((DROSE,DROSI),DROME))))
(((((DROSI,(DROYA,DROME)),DROSE),DROER),DROAN),((((DROWI,DROGR),DROVI),DROMO),(DROPS,DROPE)))
((DROAN,(DROSE,DROME)),(DROPE,DROPS))
((((((((DROME,(DROSI,DROSE)),(DROER,DROYA)),DROAN),(DROPE,DROPS)),DROWI),(DROMO,(DROGR,DROVI))),(((CULPI,CULQU),ANOGA),AEDAE)),((TRICA,BOMMO),MEGAB))
((DROWI,((((DROER,DROYA),(DROME,(DROSI,DROSE))),DROAN),(DROPE,DROPS))),(((DROMO,DROVI),DROGR),(MEGAB,((BOMMO,TRICA),(AEDAE,(ANOGA,(CULPI,CULQU)))))))
(DROGR,(((DROAN,(DROER,(((DROSI,DROSE),DROYA),DROME))),(DROPS,DROPE)),DROWI))
(((((DROSE,(DROME,DROSI)),DROYA),DROER),DROAN),((DROWI,(DROGR,(DROMO,DROVI))),(DROPS,DROPE)))
(((DROYA,(((DROER,DROME),DROAN),(DROSI,DROSE))),(DROPE,DROPS)),(((BOMMO,((((CULPI,CULQU),ANOGA),AEDAE),CLOAL)),TRICA),DROWI))
((((DROYA,DROER),((DROSE,DROSI),DROME)),(DROPE,DROPS)),(AEDAE,(ANOGA,(CULPI,CULQU))))
(TRICA,((DROAN,((((DROSE,DROME),DROSI),DROER),DROYA)),(DROWI,(DROPE,DROPS))))
((TRICA,BOMMO),(CLOAL,((((((DROPE,DROPS),((DROYA,(DROER,(DROME,(DROSI,DROSE)))),DROAN)),(DROMO,(DROGR,DROVI))),DROWI),MEGAB),(AEDAE,(ANOGA,(CULPI,CULQU))))))
((((((DROER,DROYA),((DROSE,DROSI),DROME)),(DROPE,DROPS)),DROAN),((DROMO,DROGR),DROVI)),(DROWI,(MEGAB,((BOMMO,TRICA),(CLOAL,(AEDAE,(ANOGA,(CULPI,CULQU))))))))
(((((DROMO,DROVI),DROGR),DROWI),(DROAN,(((DROSE,DROSI),(DROYA,DROER)),DROME))),(DROPE,DROPS))
((DROPE,(DROWI,(DROAN,((DROER,DROYA),(DROSE,DROME))))),((DROGR,(DROMO,DROVI)),(MEGAB,((CLOAL,(AEDAE,(ANOGA,(CULPI,CULQU)))),BOMMO))))
((DROPE,(DROWI,(DROAN,((DROER,DROYA),(DROSE,DROME))))),((DROGR,(DROMO,DROVI)),(MEGAB,((CLOAL,(AEDAE,(ANOGA,(CULPI,CULQU)))),(TRICA,BOMMO)))))
(((DROPE,DROPS),(DROWI,(DROAN,((DROER,DROYA),(DROSE,DROME))))),((DROGR,(DROMO,DROVI)),(MEGAB,((CLOAL,(AEDAE,(ANOGA,(CULPI,CULQU)))),BOMMO))))
(((DROPE,DROPS),(DROWI,(DROAN,((DROER,DROYA),(DROSE,DROME))))),((DROGR,(DROMO,DROVI)),(MEGAB,((CLOAL,(AEDAE,(ANOGA,(CULPI,CULQU)))),(TRICA,BOMMO)))))
(((((DROME,DROSI),DROSE),(DROYA,DROER)),DROAN),((DROPS,DROPE),(DROWI,(DROGR,(DROMO,DROVI)))))
(DROME,((DROSE,DROSI),(DROER,DROYA)))
((DROWI,DROME),(DROPE,DROPS))
((((((DROME,(DROSI,DROSE)),(DROER,DROYA)),DROAN),DROWI),(DROPE,DROPS)),((DROGR,DROVI),(DROMO,(MEGAB,((BOMMO,TRICA),((ANOGA,AEDAE),(CULPI,CULQU)))))))
((((DROGR,(DROVI,DROMO)),(DROWI,((DROAN,(DROME,((DROSI,DROSE),(DROYA,DROER)))),(DROPS,DROPE)))),BOMMO),TRICA)
(((((((((DROME,(DROSE,(DROSI,DROYA))),DROER),(DROPE,DROPS)),(EPIBA,DROWI)),(DROAN,(DROVI,(DROGR,DROMO)))),CLOAL),(MEGAB,((ANOGA,(CULPI,CULQU)),AEDAE))),BOMMO),TRICA)
((((((DROME,(DROSE,DROSI)),(DROER,DROYA)),DROAN),(DROPS,DROPE)),DROWI),((DROVI,DROGR),(DROMO,(MEGAB,TRICA))))
(((((DROSE,DROSI),DROME),(DROER,DROYA)),(DROAN,(((DROMO,(DROVI,DROGR)),DROWI),(DROPS,DROPE)))),(CULPI,CULQU))
(((((DROSE,DROSI),DROME),(DROER,DROYA)),(DROAN,(((DROMO,(DROVI,DROGR)),DROWI),(DROPS,DROPE)))),(TRICA,(AEDAE,(CULPI,CULQU))))
(((((((DROME,(DROSE,DROSI)),(DROYA,DROER)),DROAN),(DROPE,DROPS)),DROWI),(DROGR,(DROVI,DROMO))),(((CULPI,CULQU),AEDAE),ANOGA))
(((((((DROME,(DROSE,DROSI)),(DROYA,DROER)),DROAN),(DROPE,DROPS)),DROWI),(DROGR,(DROVI,DROMO))),((CULPI,CULQU),ANOGA))
(((((((DROME,(DROSE,DROSI)),(DROYA,DROER)),DROAN),(DROPE,DROPS)),DROWI),(DROGR,(DROVI,DROMO))),((CULPI,CULQU),ANOGA))
(((((((DROME,(DROSE,DROSI)),(DROYA,DROER)),DROAN),(DROPE,DROPS)),DROWI),(DROGR,(DROVI,DROMO))),((CULPI,CULQU),ANOGA))
(((((((DROME,(DROSE,DROSI)),(DROYA,DROER)),DROAN),(DROPE,DROPS)),DROWI),(DROGR,(DROVI,DROMO))),ANOGA)
(((((((DROME,(DROSE,DROSI)),(DROYA,DROER)),DROAN),(DROPE,DROPS)),DROWI),(DROGR,(DROVI,DROMO))),(ANOGA,(CULPI,CULQU)))
(((((((DROME,(DROSE,DROSI)),(DROYA,DROER)),DROAN),(DROPE,DROPS)),DROWI),(DROGR,(DROVI,DROMO))),(AEDAE,(ANOGA,(CULPI,CULQU))))
(((((((DROME,(DROSE,DROSI)),(DROYA,DROER)),DROAN),(DROPE,DROPS)),DROWI),(DROGR,(DROVI,DROMO))),(AEDAE,((CULPI,CULQU),ANOGA)))
(((((((DROME,(DROSE,DROSI)),(DROYA,DROER)),DROAN),(DROPE,DROPS)),DROWI),(DROGR,(DROVI,DROMO))),((CULPI,CULQU),ANOGA))
(((((((DROME,DROSE),(DROYA,DROER)),DROAN),(DROPE,DROPS)),DROWI),(DROGR,(DROVI,DROMO))),(((CULPI,CULQU),AEDAE),ANOGA))
(((((((DROME,DROSE),(DROYA,DROER)),DROAN),(DROPE,DROPS)),DROWI),(DROGR,(DROVI,DROMO))),((CULPI,CULQU),ANOGA))
(((((((DROME,DROSE),(DROYA,DROER)),DROAN),(DROPE,DROPS)),DROWI),(DROGR,(DROVI,DROMO))),((CULPI,CULQU),ANOGA))
(((((((DROME,DROSE),(DROYA,DROER)),DROAN),(DROPE,DROPS)),DROWI),(DROGR,(DROVI,DROMO))),((CULPI,CULQU),ANOGA))
(((((((DROME,DROSE),(DROYA,DROER)),DROAN),(DROPE,DROPS)),DROWI),(DROGR,(DROVI,DROMO))),ANOGA)
(((((((DROME,DROSE),(DROYA,DROER)),DROAN),(DROPE,DROPS)),DROWI),(DROGR,(DROVI,DROMO))),(ANOGA,(CULPI,CULQU)))
(((((((DROME,DROSE),(DROYA,DROER)),DROAN),(DROPE,DROPS)),DROWI),(DROGR,(DROVI,DROMO))),(AEDAE,(ANOGA,(CULPI,CULQU))))
(((((((DROME,DROSE),(DROYA,DROER)),DROAN),(DROPE,DROPS)),DROWI),(DROGR,(DROVI,DROMO))),(AEDAE,((CULPI,CULQU),ANOGA)))
(((((((DROME,DROSE),(DROYA,DROER)),DROAN),(DROPE,DROPS)),DROWI),(DROGR,(DROVI,DROMO))),((CULPI,CULQU),ANOGA))
((((AEDAE,(ANOGA,(CULPI,CULQU))),((MEGAB,(DROWI,((((DROSI,DROSE),DROME),(DROYA,DROER)),(((DROMO,DROVI),DROGR),((DROPS,DROPE),DROAN))))),CLOAL)),BOMMO),TRICA)
((((((DROME,(DROSE,DROSI)),DROER),DROYA),(DROAN,(DROPS,DROPE))),(DROVI,DROGR)),(DROWI,(DROMO,(MEGAB,(CLOAL,((TRICA,BOMMO),(AEDAE,(ANOGA,(CULPI,CULQU)))))))))
(((((DROSI,DROSE),DROME),(DROER,DROYA)),DROAN),((DROPE,DROPS),(DROWI,(DROGR,(DROVI,DROMO)))))
(((((DROSI,DROSE),DROME),(DROER,DROYA)),DROAN),(DROPE,(DROWI,(DROGR,(DROVI,DROMO)))))
((((((DROME,(DROSE,DROSI)),DROER),DROYA),DROAN),((DROPS,DROPE),DROWI)),(((DROGR,DROVI),DROMO),(MEGAB,(CLOAL,(BOMMO,(AEDAE,(ANOGA,(CULPI,CULQU))))))))
((((((DROME,(DROSE,DROSI)),DROER),DROYA),DROAN),((DROPS,DROPE),DROWI)),(((DROGR,DROVI),DROMO),(MEGAB,(CLOAL,((BOMMO,TRICA),(AEDAE,(ANOGA,(CULPI,CULQU))))))))
(((((((DROVI,DROGR),DROMO),DROWI),((DROYA,(DROER,DROME)),((CULPI,CULQU),DROSE))),DROAN),(DROPE,DROPS)),AEDAE)
((DROYA,(DROER,DROME)),(DROWI,DROAN))
((((DROME,(DROSE,DROSI)),DROER),DROYA),(DROGR,(DROVI,DROMO)))
(((((DROME,(DROSI,DROSE)),(DROER,DROYA)),DROAN),(DROPE,DROPS)),(DROWI,((DROGR,(DROVI,DROMO)),MEGAB)))
(((((DROME,(DROSI,DROSE)),(DROER,DROYA)),DROAN),(DROPE,DROPS)),(DROWI,((DROGR,(DROVI,DROMO)),(MEGAB,(ANOGA,(AEDAE,CULPI))))))
(((((DROME,(DROSI,DROSE)),(DROER,DROYA)),DROAN),(DROPE,DROPS)),(DROWI,((DROGR,(DROVI,DROMO)),(MEGAB,(ANOGA,(AEDAE,(CULPI,CULQU)))))))
((((((DROMO,DROVI),DROGR),(DROWI,((DROAN,(DROYA,(DROER,((DROSE,DROSI),DROME)))),(DROPS,DROPE)))),MEGAB),CLOAL),((BOMMO,TRICA),((ANOGA,(CULPI,CULQU)),AEDAE)))
(((((((DROSI,DROSE),DROME),(DROYA,DROER)),DROAN),(DROPE,DROPS)),DROWI),(((DROVI,DROMO),DROGR),MEGAB))
(((((((DROSI,DROSE),DROME),(DROYA,DROER)),DROAN),(DROPE,DROPS)),DROWI),(((DROVI,DROMO),DROGR),((MEGAB,EPIBA),((TRICA,BOMMO),(AEDAE,(ANOGA,(CULPI,CULQU)))))))
(((((((DROSI,DROSE),DROME),(DROYA,DROER)),DROAN),(DROPE,DROPS)),DROWI),(((DROVI,DROMO),DROGR),((MEGAB,EPIBA),(TRICA,(AEDAE,(ANOGA,(CULPI,CULQU)))))))
(((CLOAL,BOMMO),TRICA),((MEGAB,(((((DROME,DROSE),DROYA),DROAN),DROPS),(DROWI,(DROVI,(DROMO,DROGR))))),(AEDAE,(ANOGA,(CULPI,CULQU)))))
((BOMMO,TRICA),((MEGAB,(((((DROME,DROSE),DROYA),DROAN),DROPS),(DROWI,(DROVI,(DROMO,DROGR))))),(AEDAE,(ANOGA,(CULPI,CULQU)))))
(((((((((DROME,(DROSI,DROYA)),DROSE),DROER),DROWI),DROAN),(DROPE,DROPS)),((DROGR,DROMO),DROVI)),MEGAB),((TRICA,((ANOGA,(CULPI,CULQU)),AEDAE)),BOMMO))
((DROGR,(DROMO,DROVI)),(DROWI,((DROPE,DROPS),(DROAN,((DROER,DROYA),((DROSE,DROSI),DROME))))))
((((((AEDAE,((CULPI,CULQU),ANOGA)),(TRICA,BOMMO)),CLOAL),MEGAB),DROWI),((DROAN,(DROER,(DROYA,(DROME,DROSE)))),(DROMO,DROVI)))
((((((AEDAE,(CULQU,ANOGA)),(TRICA,BOMMO)),CLOAL),MEGAB),DROWI),((DROAN,(DROER,(DROYA,(DROME,DROSE)))),(DROMO,DROVI)))
((((((AEDAE,(CULPI,ANOGA)),(TRICA,BOMMO)),CLOAL),MEGAB),DROWI),((DROAN,(DROER,(DROYA,(DROME,DROSE)))),(DROMO,DROVI)))
(DROME,(DROPS,DROWI))
((BOMMO,TRICA),((((DROPE,DROPS),(DROAN,((DROYA,DROER),((DROSI,DROSE),DROME)))),(DROGR,DROMO)),DROWI))
((((((DROSI,(DROER,DROYA)),DROVI),DROSE),DROMO),((DROGR,(((DROPE,DROPS),DROAN),DROWI)),DROME)),(((AEDAE,(CULPI,CULQU)),ANOGA),(EPIBA,(BOMMO,TRICA))))
(AEDAE,(((DROVI,DROAN),(((DROSE,DROME),DROYA),DROER)),MEGAB))
((((((DROSE,DROME),DROYA),DROER),DROAN),(DROPS,DROPE)),((DROWI,((DROVI,DROMO),DROGR)),(MEGAB,((AEDAE,((CULPI,CULQU),ANOGA)),BOMMO))))
((((((DROSE,DROME),DROYA),DROER),DROAN),(DROPS,DROPE)),((DROWI,((DROVI,DROMO),DROGR)),(MEGAB,((AEDAE,((CULPI,CULQU),ANOGA)),(BOMMO,TRICA)))))
(((DROAN,(DROWI,DROGR)),(DROPE,DROPS)),(DROSE,DROME))
((TRICA,MEGAB),((DROVI,(DROMO,DROGR)),(DROWI,((DROYA,(DROER,(DROSE,DROME))),(DROAN,(DROPE,DROPS))))))
((TRICA,MEGAB),((DROVI,(DROMO,DROGR)),(DROWI,((DROYA,(DROER,(DROSE,DROME))),(DROAN,DROPS)))))
((TRICA,MEGAB),(((DROGR,DROMO),DROVI),(DROWI,((DROYA,(DROER,(DROSE,DROME))),(DROAN,(DROPE,DROPS))))))
((TRICA,MEGAB),(((DROGR,DROMO),DROVI),(DROWI,((DROYA,(DROER,(DROSE,DROME))),(DROAN,DROPS)))))
(MEGAB,((DROVI,(DROMO,DROGR)),(DROWI,((DROYA,(DROER,(DROSE,DROME))),(DROAN,(DROPE,DROPS))))))
(MEGAB,((DROVI,(DROMO,DROGR)),(DROWI,((DROYA,(DROER,(DROSE,DROME))),(DROAN,DROPS)))))
(MEGAB,(((DROGR,DROMO),DROVI),(DROWI,((DROYA,(DROER,(DROSE,DROME))),(DROAN,(DROPE,DROPS))))))
(MEGAB,(((DROGR,DROMO),DROVI),(DROWI,((DROYA,(DROER,(DROSE,DROME))),(DROAN,DROPS)))))
(((DROME,(DROSI,DROSE)),(DROYA,DROER)),DROVI)
(((((DROSE,DROSI),DROME),(DROER,DROYA)),DROAN),(((DROVI,DROMO),DROGR),(DROPE,DROPS)))
((((DROWI,(DROPS,DROPE)),(DROAN,(((DROSE,DROSI),DROME),(DROYA,DROER)))),(DROGR,(DROVI,DROMO))),((((TRICA,BOMMO),(((CULPI,CULQU),ANOGA),AEDAE)),CLOAL),MEGAB))
((((DROWI,(DROPS,DROPE)),(DROAN,(((DROSE,DROSI),DROME),(DROYA,DROER)))),(DROGR,(DROVI,DROMO))),((((TRICA,BOMMO),(((CULPI,CULQU),ANOGA),AEDAE)),CLOAL),MEGAB))
((((DROAN,((DROYA,DROER),(DROME,(DROSE,DROSI)))),DROPS),DROWI),((DROVI,(DROMO,DROGR)),(MEGAB,((BOMMO,TRICA),(CLOAL,(AEDAE,((CULPI,CULQU),ANOGA)))))))
((((DROAN,((DROYA,DROER),(DROME,(DROSE,DROSI)))),DROPS),DROWI),((DROVI,(DROMO,DROGR)),(MEGAB,((BOMMO,TRICA),(CLOAL,(AEDAE,(CULPI,CULQU)))))))
((((DROVI,DROMO),DROGR),((((((DROSE,DROME),DROER),DROYA),DROAN),DROPE),DROWI)),((BOMMO,TRICA),(AEDAE,(ANOGA,(CULPI,CULQU)))))
(((((((DROMO,DROVI),DROGR),(((DROPE,DROPS),(DROAN,((((DROSE,DROSI),DROME),DROER),DROYA))),DROWI)),MEGAB),(((CULPI,CULQU),ANOGA),AEDAE)),TRICA),BOMMO)
(((((((DROMO,DROVI),DROGR),(((DROPE,DROPS),(DROAN,((((DROSE,DROSI),DROME),DROER),DROYA))),DROWI)),MEGAB),(((CULPI,CULQU),ANOGA),AEDAE)),TRICA),BOMMO)
((DROPS,TRICA),(((((DROSE,DROSI),DROME),(DROER,DROYA)),DROAN),(DROGR,(DROVI,DROMO))))
((DROPS,TRICA),(((((DROSE,DROSI),DROME),(DROER,DROYA)),DROAN),(DROWI,(DROMO,DROVI))))
((((((((DROER,((DROSE,DROSI),DROME)),DROYA),DROAN),(DROPE,DROPS)),((DROMO,DROVI),DROGR)),DROWI),MEGAB),(((AEDAE,ANOGA),(CULPI,CULQU)),CLOAL))
(((DROMO,DROVI),DROGR),((DROPS,DROPE),(DROAN,((DROME,DROER),(DROSE,DROSI)))))
(DROVI,((DROPS,DROPE),(DROAN,((DROME,DROER),(DROSE,DROSI)))))
((CLOAL,(BOMMO,TRICA)),((MEGAB,(DROWI,(((DROMO,DROVI),DROGR),(((((DROSI,DROSE),(DROYA,DROER)),DROME),DROAN),(DROPE,DROPS))))),((ANOGA,AEDAE),(CULPI,CULQU))))
((((((DROME,(DROSE,DROSI)),(DROER,DROYA)),DROAN),DROPS),DROWI),((DROGR,(DROVI,DROMO)),((BOMMO,TRICA),(ANOGA,(CULPI,CULQU)))))
(((((DROER,DROYA),((DROSE,DROSI),DROME)),((DROPE,DROPS),DROAN)),DROWI),(((DROMO,DROGR),DROVI),(((AEDAE,((CULPI,CULQU),ANOGA)),(TRICA,BOMMO)),MEGAB)))
(((((DROER,DROYA),((DROSE,DROSI),DROME)),((DROPE,DROPS),DROAN)),DROWI),(((DROMO,DROGR),DROVI),(ANOGA,(CLOAL,(AEDAE,(CULPI,CULQU))))))
(((((((DROSE,DROSI),DROME),(DROER,DROYA)),DROAN),(DROPE,DROPS)),DROWI),(((DROMO,DROVI),DROGR),((BOMMO,TRICA),(AEDAE,ANOGA))))
(((((((DROER,DROYA),((DROSE,DROSI),DROME)),DROAN),(DROPE,DROPS)),((DROMO,DROVI),DROGR)),DROWI),TRICA)
(((((((DROER,DROYA),((DROSE,DROSI),DROME)),DROAN),(DROPE,DROPS)),((DROMO,DROVI),DROGR)),DROWI),TRICA)
(((((((DROER,DROYA),((DROSE,DROSI),DROME)),DROAN),DROPE),((DROMO,DROVI),DROGR)),DROWI),TRICA)
(((((((DROER,DROYA),((DROSE,DROSI),DROME)),DROAN),DROPE),((DROMO,DROVI),DROGR)),DROWI),TRICA)
(((DROGR,DROVI),DROMO),((((DROER,DROYA),((DROSE,DROSI),DROME)),(DROPE,DROPS)),DROWI))
((DROGR,(DROVI,DROMO)),((((DROER,DROYA),((DROSE,DROSI),DROME)),(DROPE,DROPS)),DROWI))
((((((DROER,DROYA),(DROME,(DROSI,DROSE))),DROAN),(DROPE,DROPS)),((DROMO,DROVI),DROGR)),(DROWI,(CLOAL,((((CULPI,CULQU),ANOGA),AEDAE),(TRICA,BOMMO)))))
(BOMMO,((((CULPI,CULQU),ANOGA),AEDAE),((DROWI,((DROPS,DROPE),(DROAN,(((DROME,(DROSI,DROSE)),DROER),DROYA)))),(DROGR,(DROMO,DROVI)))))
(((((DROSI,DROSE),DROME),(DROYA,DROER)),DROAN),((DROWI,((DROGR,DROVI),DROMO)),(DROPE,DROPS)))
((((((DROME,(DROSE,DROSI)),(DROER,DROYA)),DROAN),(DROPS,DROPE)),DROWI),(((DROGR,DROMO),DROVI),(EPIBA,(MEGAB,CLOAL))))
((((((DROME,(DROSE,DROSI)),(DROER,DROYA)),DROAN),(DROPS,DROPE)),DROWI),(((DROGR,DROMO),DROVI),(EPIBA,(MEGAB,((CLOAL,(BOMMO,TRICA)),(((CULPI,CULQU),ANOGA),AEDAE))))))
((((((DROME,(DROSE,DROSI)),(DROER,DROYA)),DROAN),(DROPS,DROPE)),DROWI),(((DROGR,DROMO),DROVI),(EPIBA,(MEGAB,((CLOAL,(BOMMO,TRICA)),(((CULPI,CULQU),ANOGA),AEDAE))))))
(DROME,(DROSE,DROER))
(((((DROMO,DROVI),DROGR),DROWI),DROPE),(DROAN,((DROER,DROYA),((DROSI,DROSE),DROME))))
(((((DROME,(DROSE,DROSI)),DROYA),DROER),DROAN),(DROPS,(DROWI,(DROGR,(DROVI,DROMO)))))
(((((DROMO,DROVI),DROGR),(((DROAN,(DROME,((DROSE,DROSI),(DROYA,DROER)))),DROWI),(DROPE,DROPS))),EPIBA),MEGAB)
(MEGAB,(((((((DROVI,DROMO),DROGR),((((DROER,DROYA),((DROSI,DROSE),DROME)),DROAN),(DROPE,DROPS))),DROWI),EPIBA),(((ANOGA,(CULPI,CULQU)),AEDAE),CLOAL)),(TRICA,BOMMO)))
((BOMMO,TRICA),((((CULPI,CULQU),ANOGA),AEDAE),(((DROGR,DROVI),DROMO),(DROWI,((DROPE,DROPS),(DROAN,(((DROER,DROYA),DROME),(DROSE,DROSI))))))))
(((DROME,(DROSE,DROSI)),(DROYA,DROER)),(((((DROMO,DROGR),DROVI),DROWI),DROAN),(DROPE,DROPS)))
(((((((((((DROSE,DROSI),DROME),(DROYA,DROER)),DROAN),(DROPS,DROPE)),((DROMO,(DROVI,DROGR)),DROWI)),EPIBA),MEGAB),(BOMMO,TRICA)),(ANOGA,((CULPI,CULQU),AEDAE))),CLOAL)
((((DROPS,DROPE),((DROGR,(DROMO,DROVI)),DROWI)),((((DROSE,DROSI),DROME),(DROYA,DROER)),DROAN)),(TRICA,BOMMO))
(((((((((((DROSI,DROSE),DROME),(DROYA,DROER)),DROAN),(DROPE,DROPS)),DROWI),(DROGR,(DROMO,DROVI))),MEGAB),EPIBA),((AEDAE,(ANOGA,(CULPI,CULQU))),CLOAL)),(BOMMO,TRICA))
(((CLOAL,(BOMMO,TRICA)),((((((DROSI,DROSE),((DROYA,DROER),DROME)),DROAN),(DROPS,DROPE)),(DROMO,(DROGR,DROVI))),DROWI)),MEGAB)
((((((DROME,(DROSE,DROSI)),(DROYA,DROER)),(DROPE,DROPS)),DROAN),(((DROMO,DROVI),DROGR),DROWI)),((ANOGA,(CULPI,CULQU)),AEDAE))
(((DROSE,DROSI),((DROER,DROYA),DROME)),(DROPS,DROPE))
(((DROWI,(((DROPS,DROPE),(DROYA,(DROER,((DROSI,DROSE),DROME)))),(DROMO,DROGR))),(((CULPI,CULQU),ANOGA),AEDAE)),BOMMO)
(((DROWI,(((DROPS,DROPE),(DROYA,(DROER,((DROSI,DROSE),DROME)))),(DROMO,DROGR))),(ANOGA,(CULPI,CULQU))),BOMMO)
(((DROWI,(((DROPS,DROPE),(DROYA,(DROER,((DROSI,DROSE),DROME)))),(DROMO,DROGR))),(((CULPI,CULQU),ANOGA),AEDAE)),BOMMO)
(((DROWI,(((DROPS,DROPE),(DROYA,(DROER,((DROSI,DROSE),DROME)))),(DROMO,DROGR))),(((CULPI,CULQU),ANOGA),AEDAE)),BOMMO)
(((DROWI,(((DROPS,DROPE),(DROYA,(DROER,((DROSI,DROSE),DROME)))),(DROMO,DROGR))),(AEDAE,((CULPI,CULQU),ANOGA))),BOMMO)
(((DROWI,(((DROPS,DROPE),(DROYA,(DROER,((DROSI,DROSE),DROME)))),(DROMO,DROGR))),(AEDAE,((CULPI,CULQU),ANOGA))),BOMMO)
((BOMMO,TRICA),(DROWI,((DROVI,(DROMO,DROGR)),((DROPE,DROPS),(DROER,(DROYA,DROME))))))
(((((((((((DROME,(DROSE,DROSI)),DROER),DROYA),DROAN),(DROPS,DROPE)),DROWI),(DROMO,DROVI)),DROGR),MEGAB),CLOAL),(((CULPI,CULQU),ANOGA),AEDAE))
(((((((DROYA,DROSE),DROSI),(DROER,DROME)),DROAN),(DROPS,DROPE)),DROWI),(((DROGR,DROVI),DROMO),(TRICA,(ANOGA,(AEDAE,(CULPI,CULQU))))))
((((DROGR,DROVI),DROMO),(((DROAN,(DROYA,((DROER,(DROSE,DROSI)),DROME))),(DROPE,DROPS)),DROWI)),((AEDAE,(ANOGA,(CULPI,CULQU))),TRICA))
((DROAN,(((((((ANOGA,(CULPI,CULQU)),AEDAE),TRICA),BOMMO),(DROGR,(DROVI,DROMO))),DROWI),(DROPE,DROPS))),(((DROSI,DROSE),DROME),(DROER,DROYA)))
((((DROPS,DROPE),(DROAN,((((DROSE,DROSI),DROME),DROER),DROYA))),DROWI),(DROVI,(DROMO,DROGR)))
((((DROPS,DROPE),(DROAN,((((DROSE,DROSI),DROME),DROER),DROYA))),DROWI),(DROGR,((CLOAL,(TRICA,BOMMO)),((CULPI,CULQU),ANOGA))))
((((DROPS,DROPE),(DROAN,((((DROSE,DROSI),DROME),DROER),DROYA))),DROWI),(DROGR,((CLOAL,(TRICA,BOMMO)),((CULPI,CULQU),ANOGA))))
((((DROPS,DROPE),(DROAN,((((DROSE,DROSI),DROME),DROER),DROYA))),DROWI),(DROGR,((CLOAL,(TRICA,BOMMO)),(AEDAE,(ANOGA,(CULPI,CULQU))))))
((((DROPE,DROPS),(DROAN,((((DROSE,DROSI),DROME),DROER),DROYA))),DROWI),(DROVI,(DROMO,DROGR)))
((((DROPE,DROPS),(DROAN,((((DROSE,DROSI),DROME),DROER),DROYA))),DROWI),(DROGR,((CLOAL,(TRICA,BOMMO)),((CULPI,CULQU),ANOGA))))
((((DROPE,DROPS),(DROAN,((((DROSE,DROSI),DROME),DROER),DROYA))),DROWI),(DROGR,((CLOAL,(TRICA,BOMMO)),((CULPI,CULQU),ANOGA))))
((((DROPE,DROPS),(DROAN,((((DROSE,DROSI),DROME),DROER),DROYA))),DROWI),(DROGR,((CLOAL,(TRICA,BOMMO)),(AEDAE,(ANOGA,(CULPI,CULQU))))))
(((DROPE,DROPS),(((DROVI,DROGR),DROMO),(DROAN,(((DROSE,DROSI),DROME),(DROYA,DROER))))),DROWI)
(TRICA,(((((DROSE,DROME),DROYA),((ANOGA,(CULPI,CULQU)),AEDAE)),CLOAL),BOMMO))
(TRICA,((((((DROSE,DROSI),DROME),DROYA),((ANOGA,(CULPI,CULQU)),AEDAE)),CLOAL),BOMMO))
((((((DROWI,(((DROMO,DROGR),DROVI),(DROPE,DROPS))),((((DROSI,DROYA),DROME),DROER),DROSE)),DROAN),MEGAB),((AEDAE,(ANOGA,(CULPI,CULQU))),CLOAL)),(BOMMO,TRICA))
(BOMMO,(((((((((((DROER,DROME),DROYA),(DROSI,DROSE)),DROAN),((DROGR,DROVI),DROMO)),DROWI),(DROPS,DROPE)),EPIBA),MEGAB),CLOAL),(AEDAE,(ANOGA,(CULPI,CULQU)))))
((((((DROSE,DROME),(DROER,DROYA)),DROAN),(DROPE,DROPS)),DROWI),(((DROMO,DROVI),DROGR),(MEGAB,((TRICA,CLOAL),(CULPI,CULQU)))))
((((((DROSE,DROME),(DROER,DROYA)),DROAN),(DROPE,DROPS)),DROWI),(((DROMO,DROVI),DROGR),(MEGAB,((TRICA,CLOAL),(CULPI,CULQU)))))
((((((DROSE,DROME),(DROER,DROYA)),DROAN),(DROPE,DROPS)),DROWI),(((DROMO,DROVI),DROGR),(MEGAB,((TRICA,CLOAL),((AEDAE,ANOGA),(CULPI,CULQU))))))
((DROPS,DROPE),(DROAN,(DROER,(DROYA,(DROME,DROSE)))))
((DROPS,DROPE),(DROAN,(DROER,(DROYA,(DROME,(DROSE,DROSI))))))
((((((((((DROME,(DROSE,DROSI)),DROER),DROYA),DROAN),(DROPE,DROPS)),(DROMO,(DROGR,DROVI))),DROWI),MEGAB),(AEDAE,((CULPI,CULQU),ANOGA))),BOMMO)
((((((((((DROME,(DROSE,DROSI)),DROER),DROYA),DROAN),(DROPE,DROPS)),(DROMO,(DROGR,DROVI))),DROWI),MEGAB),(AEDAE,((CULPI,CULQU),ANOGA))),BOMMO)
((((DROMO,DROVI),DROGR),DROPS),(DROYA,DROME))
(((((DROPE,DROPS),((DROSI,(DROME,(DROSE,(DROYA,DROER)))),DROAN)),DROWI),(DROGR,(DROMO,DROVI))),((CLOAL,((((CULPI,CULQU),ANOGA),AEDAE),(BOMMO,TRICA))),(MEGAB,EPIBA)))
(((((DROPE,DROPS),((DROSI,(DROME,(DROSE,(DROYA,DROER)))),DROAN)),DROWI),(DROGR,(DROMO,DROVI))),((CLOAL,((ANOGA,AEDAE),(BOMMO,TRICA))),(MEGAB,EPIBA)))
(((((DROPE,DROPS),((DROSI,(DROME,(DROSE,(DROYA,DROER)))),DROAN)),DROWI),(DROGR,(DROMO,DROVI))),((CLOAL,(CULPI,CULQU)),(MEGAB,EPIBA)))
(((DROVI,DROMO),DROGR),((DROAN,(DROER,(DROSI,DROME))),DROWI))
((((((DROME,(DROER,DROYA)),(DROSE,DROSI)),DROAN),DROWI),DROGR),((DROPS,DROPE),(DROVI,(DROMO,(EPIBA,(MEGAB,((BOMMO,CLOAL),(TRICA,(AEDAE,((CULPI,CULQU),ANOGA))))))))))
((((((DROSE,DROSI),DROME),(DROYA,DROER)),DROAN),(DROPS,DROPE)),((((DROVI,DROMO),DROGR),DROWI),(MEGAB,((TRICA,CLOAL),(ANOGA,(AEDAE,(CULPI,CULQU)))))))
(BOMMO,(DROGR,(((DROAN,((DROER,DROYA),(DROSE,DROME))),(DROPE,DROPS)),DROMO)))
(((ANOGA,(CULPI,CULQU)),TRICA),(CLOAL,(EPIBA,(((DROMO,DROVI),DROGR),((DROWI,(DROPS,DROPE)),(DROAN,(DROER,((DROME,DROSE),(DROYA,DROSI)))))))))
(((ANOGA,(CULPI,CULQU)),TRICA),(CLOAL,(EPIBA,(((DROMO,DROVI),DROGR),((DROWI,(DROPS,DROPE)),(DROAN,(DROER,((DROME,DROSE),(DROYA,DROSI)))))))))
(((ANOGA,(CULPI,CULQU)),TRICA),(CLOAL,(EPIBA,(((DROMO,DROVI),DROGR),((DROWI,(DROPS,DROPE)),(DROAN,(DROER,((DROME,DROSE),(DROYA,DROSI)))))))))
(((ANOGA,(CULPI,CULQU)),TRICA),(CLOAL,(EPIBA,(((DROMO,DROVI),DROGR),((DROWI,(DROPS,DROPE)),(DROAN,(DROER,((DROME,DROSE),(DROYA,DROSI)))))))))
(((ANOGA,(CULPI,CULQU)),TRICA),(CLOAL,(EPIBA,(((DROMO,DROVI),DROGR),((DROWI,(DROPS,DROPE)),(DROAN,(DROER,((DROME,DROSE),(DROYA,DROSI)))))))))
((ANOGA,TRICA),(CLOAL,(EPIBA,(((DROMO,DROVI),DROGR),((DROWI,(DROPS,DROPE)),(DROAN,(DROER,((DROME,DROSE),(DROYA,DROSI)))))))))
(((((DROPE,DROPS),DROWI),((DROGR,DROMO),DROVI)),(DROER,(DROYA,((DROSI,DROSE),DROME)))),(DROAN,(MEGAB,((BOMMO,TRICA),(AEDAE,((CULPI,CULQU),ANOGA))))))
(((((DROPE,DROPS),DROWI),((DROGR,DROMO),DROVI)),(DROER,(DROYA,((DROSI,DROSE),DROME)))),(DROAN,(MEGAB,(BOMMO,(AEDAE,((CULPI,CULQU),ANOGA))))))
(((DROMO,DROVI),DROGR),(((DROPE,DROPS),(DROAN,(DROER,(DROYA,(DROSE,DROME))))),DROWI))
(((((((((DROMO,(DROVI,(DROWI,(EPIBA,DROER)))),(DROSE,(DROYA,(DROPS,DROME)))),DROGR),DROSI),DROAN),DROPE),(((((CULPI,CULQU),CLOAL),TRICA),AEDAE),ANOGA)),MEGAB),BOMMO)
(((((((((DROMO,(DROVI,(DROWI,(EPIBA,DROER)))),(DROSE,(DROYA,(DROPS,DROME)))),DROGR),DROSI),DROAN),DROPE),(((CULPI,CULQU),AEDAE),ANOGA)),MEGAB),BOMMO)
(((((DROPE,DROPS),(DROAN,((DROER,DROYA),((DROSI,DROSE),DROME)))),DROWI),((DROMO,DROVI),DROGR)),((BOMMO,TRICA),(CLOAL,(AEDAE,(ANOGA,(CULPI,CULQU))))))
((((((DROSI,DROSE),DROME),(DROER,DROYA)),DROAN),((DROMO,(DROVI,DROGR)),DROWI)),(DROPS,DROPE))
((((((DROSI,DROSE),DROME),DROER),DROAN),((DROMO,(DROVI,DROGR)),DROWI)),(DROPS,DROPE))
((DROWI,((DROPE,DROPS),(DROAN,((DROER,DROYA),(DROSE,DROME))))),(((DROMO,DROVI),DROGR),(MEGAB,(BOMMO,(CLOAL,(AEDAE,(ANOGA,(CULPI,CULQU))))))))
((DROWI,((DROPE,DROPS),(DROAN,((DROER,DROYA),(DROSE,DROME))))),(((DROMO,DROVI),DROGR),(MEGAB,(BOMMO,(CLOAL,(AEDAE,(ANOGA,(CULPI,CULQU))))))))
((DROWI,((DROPE,DROPS),(DROAN,((DROER,DROYA),(DROSE,DROME))))),(((DROMO,DROVI),DROGR),(MEGAB,(BOMMO,(CLOAL,(AEDAE,(ANOGA,(CULPI,CULQU))))))))
((DROWI,((DROPE,DROPS),(DROAN,((DROER,DROYA),(DROSE,DROME))))),(((DROMO,DROVI),DROGR),(MEGAB,(BOMMO,(CLOAL,(AEDAE,(ANOGA,(CULPI,CULQU))))))))
((DROWI,((DROPS,DROPE),(DROAN,((DROER,DROYA),(DROSE,DROME))))),(((DROMO,DROVI),DROGR),(MEGAB,(BOMMO,(CLOAL,(AEDAE,(ANOGA,(CULPI,CULQU))))))))
((DROWI,((DROPS,DROPE),(DROAN,((DROER,DROYA),(DROSE,DROME))))),(((DROMO,DROVI),DROGR),(MEGAB,(BOMMO,(CLOAL,(AEDAE,(ANOGA,(CULPI,CULQU))))))))
((DROWI,((DROPE,DROPS),(DROAN,((DROER,DROYA),(DROSE,DROME))))),(((DROMO,DROVI),DROGR),(MEGAB,(BOMMO,(CLOAL,(AEDAE,(ANOGA,(CULPI,CULQU))))))))
((DROWI,((DROPE,DROPS),(DROAN,((DROER,DROYA),(DROSE,DROME))))),(((DROMO,DROVI),DROGR),(MEGAB,(BOMMO,(CLOAL,(AEDAE,(ANOGA,(CULPI,CULQU))))))))
((((DROAN,(((DROSI,DROME),(DROVI,DROSE)),(DROYA,DROER))),((DROMO,DROGR),DROWI)),DROPE),(DROPS,(CLOAL,(TRICA,(AEDAE,(ANOGA,(CULPI,CULQU)))))))
((BOMMO,TRICA),(((((DROGR,DROVI),DROMO),(DROWI,((DROPE,DROPS),(DROAN,((DROYA,DROER),(DROSE,DROME)))))),MEGAB),(CLOAL,(AEDAE,(ANOGA,(CULPI,CULQU))))))
(((((DROAN,(((DROSE,DROSI),DROME),(DROYA,DROER))),(DROPE,DROPS)),((DROGR,DROVI),DROMO)),DROWI),(MEGAB,((CLOAL,(BOMMO,TRICA)),(ANOGA,(CULPI,CULQU)))))
(((((DROAN,(((DROSE,DROSI),DROME),(DROYA,DROER))),(DROPE,DROPS)),(DROGR,DROMO)),DROWI),(MEGAB,((CLOAL,(BOMMO,TRICA)),(ANOGA,(CULPI,CULQU)))))
(((DROVI,((DROMO,DROGR),(((((DROER,(DROSI,(DROME,DROSE))),DROYA),DROAN),(DROPS,DROPE)),DROWI))),(ANOGA,AEDAE)),TRICA)
(((DROPE,(DROWI,(DROMO,(DROVI,DROGR)))),((((DROSI,DROSE),DROME),DROER),DROYA)),DROAN)
((((EPIBA,(DROPE,DROPS)),(DROWI,(DROMO,(DROVI,DROGR)))),((((DROSI,DROSE),DROME),DROER),DROYA)),DROAN)
(((DROWI,((MEGAB,(TRICA,(((CULPI,CULQU),ANOGA),AEDAE))),(DROMO,(DROVI,DROGR)))),(DROPS,DROPE)),(DROAN,((DROER,DROYA),((DROSI,DROSE),DROME))))
((((DROAN,((((DROGR,DROMO),DROVI),DROWI),(DROPS,DROPE))),(((DROYA,DROER),DROME),(DROSE,DROSI))),CLOAL),MEGAB)
((DROMO,(DROGR,DROVI)),((DROAN,((DROSE,DROSI),((DROER,DROYA),DROME))),(DROPE,DROPS)))
(((((DROME,(DROSE,DROSI)),(DROER,DROYA)),DROAN),DROWI),((DROPE,DROPS),(DROGR,(DROMO,(DROVI,(CLOAL,AEDAE))))))
((DROAN,((DROME,(DROSI,DROSE)),(DROER,DROYA))),((DROPS,DROPE),(DROWI,(DROGR,DROMO))))
((DROAN,((DROME,(DROSI,DROSE)),(DROER,DROYA))),((DROPS,DROPE),(DROWI,(DROVI,DROMO))))
(((DROME,(((DROYA,DROER),DROSI),DROSE)),((DROPS,DROPE),(DROGR,(DROMO,DROVI)))),(DROWI,(MEGAB,(EPIBA,(BOMMO,(CLOAL,(AEDAE,(ANOGA,(CULPI,CULQU)))))))))
(((DROME,(((DROYA,DROER),DROSI),DROSE)),((DROPS,DROPE),(DROGR,(DROMO,DROVI)))),(DROWI,(MEGAB,(EPIBA,((BOMMO,TRICA),(CLOAL,(AEDAE,(ANOGA,(CULPI,CULQU)))))))))
(((((MEGAB,((((((DROPE,DROPS),(DROWI,DROAN)),DROVI),DROMO),DROGR),(DROYA,(DROER,(DROME,(DROSE,DROSI)))))),(((CULPI,CULQU),ANOGA),AEDAE)),CLOAL),BOMMO),TRICA)
(MEGAB,((CULPI,CULQU),((((BOMMO,TRICA),(DROWI,(((DROAN,(DROPE,DROPS)),((DROYA,DROER),((DROSI,DROSE),DROME))),(DROVI,(DROGR,DROMO))))),AEDAE),ANOGA)))
(((((BOMMO,TRICA),(AEDAE,(ANOGA,(CULPI,CULQU)))),MEGAB),(DROGR,(DROMO,DROVI))),(DROWI,(((((DROSE,DROSI),DROME),(DROYA,DROER)),DROAN),(DROPS,DROPE))))
(((((BOMMO,TRICA),(AEDAE,(ANOGA,(CULPI,CULQU)))),MEGAB),(DROGR,(DROMO,DROVI))),(DROWI,(((((DROSE,DROSI),DROME),(DROYA,DROER)),DROAN),(DROPE,DROPS))))
(((((BOMMO,TRICA),(AEDAE,(ANOGA,(CULPI,CULQU)))),MEGAB),(DROGR,(DROMO,DROVI))),(DROWI,(((((DROSE,DROSI),DROME),(DROYA,DROER)),DROAN),(DROPS,DROPE))))
(((((BOMMO,TRICA),(AEDAE,(ANOGA,(CULPI,CULQU)))),MEGAB),(DROGR,(DROMO,DROVI))),(DROWI,(((((DROSE,DROSI),DROME),(DROYA,DROER)),DROAN),(DROPE,DROPS))))
((((((DROER,DROYA),((DROSI,DROSE),DROME)),DROAN),(DROPS,DROPE)),DROWI),((DROGR,(DROVI,DROMO)),(MEGAB,(BOMMO,(TRICA,(AEDAE,(ANOGA,(CULPI,CULQU))))))))
((((((DROER,DROYA),((DROSI,DROSE),DROME)),DROAN),(DROPS,DROPE)),DROWI),((DROGR,(DROVI,DROMO)),(MEGAB,(BOMMO,(TRICA,(AEDAE,(ANOGA,(CULPI,CULQU))))))))
(TRICA,(BOMMO,((((CULPI,CULQU),ANOGA),AEDAE),(((DROMO,DROGR),DROVI),(((DROPE,DROPS),(DROWI,(((DROSE,DROSI),(DROYA,DROME)),DROER))),DROAN)))))
(((((DROGR,DROVI),DROMO),((DROAN,((DROER,DROYA),((DROSI,DROSE),DROME))),(DROPS,DROPE))),DROWI),((BOMMO,TRICA),(AEDAE,(ANOGA,(CULPI,CULQU)))))
(TRICA,(DROAN,(DROYA,(DROME,(DROSE,DROSI)))))
(((DROPE,DROPS),((DROER,(((DROSI,DROSE),DROME),DROYA)),DROAN)),(((DROVI,(DROGR,DROMO)),DROWI),((BOMMO,TRICA),((AEDAE,(CULPI,CULQU)),ANOGA))))
(CLOAL,((DROYA,(DROER,(DROSE,(DROME,DROSI)))),(((DROMO,(DROGR,DROVI)),MEGAB),(DROAN,(DROWI,(DROPS,DROPE))))))
(((((CULPI,CULQU),ANOGA),AEDAE),TRICA),((DROAN,((DROPS,DROPE),(DROWI,(DROMO,(DROVI,DROGR))))),(((DROSI,DROSE),DROME),(DROER,DROYA))))
(((((DROSI,(DROME,DROSE)),DROER),DROYA),DROAN),((DROPE,DROPS),(DROGR,(DROMO,DROVI))))
((BOMMO,((AEDAE,(((DROMO,DROVI),DROGR),(DROWI,((DROPE,DROPS),(DROAN,((DROYA,(DROME,(DROSI,DROSE))),DROER)))))),(CULPI,CULQU))),TRICA)
(((EPIBA,((CLOAL,BOMMO),(TRICA,(AEDAE,((CULPI,CULQU),ANOGA))))),((DROPE,DROPS),(((DROGR,DROVI),DROMO),((DROAN,DROWI),(DROER,(DROME,(DROSE,DROYA))))))),MEGAB)
(BOMMO,((((CLOAL,(MEGAB,((CULPI,CULQU),AEDAE))),((DROAN,(DROER,(DROME,(DROPE,(DROSE,(DROSI,(DROYA,DROPS))))))),((DROGR,(DROMO,DROVI)),DROWI))),EPIBA),TRICA))
(BOMMO,((((CLOAL,(MEGAB,(((CULPI,CULQU),ANOGA),AEDAE))),((DROAN,(DROER,(DROME,(DROPE,(DROSE,(DROSI,(DROYA,DROPS))))))),((DROGR,(DROMO,DROVI)),DROWI))),EPIBA),TRICA))
(BOMMO,((((CLOAL,(MEGAB,((CULQU,ANOGA),AEDAE))),((DROAN,(DROER,(DROME,(DROPE,(DROSE,(DROSI,(DROYA,DROPS))))))),((DROGR,(DROMO,DROVI)),DROWI))),EPIBA),TRICA))
(BOMMO,((((CLOAL,(MEGAB,((CULPI,ANOGA),AEDAE))),((DROAN,(DROER,(DROME,(DROPE,(DROSE,(DROSI,(DROYA,DROPS))))))),((DROGR,(DROMO,DROVI)),DROWI))),EPIBA),TRICA))
(((((DROYA,((DROSE,DROSI),DROME)),DROER),DROAN),(DROPS,DROPE)),((DROWI,((DROMO,DROVI),DROGR)),ANOGA))
(((((DROYA,((DROSE,DROSI),DROME)),DROER),DROAN),(DROPS,DROPE)),((DROWI,((DROMO,DROVI),DROGR)),(AEDAE,(ANOGA,(CULPI,CULQU)))))
((((DROYA,DROER),(DROAN,((DROSE,DROSI),DROME))),(DROWI,(DROPE,DROPS))),((DROMO,DROVI),(DROGR,((BOMMO,((TRICA,CLOAL),MEGAB)),(AEDAE,(ANOGA,(CULPI,CULQU)))))))
(TRICA,(((ANOGA,(CULPI,CULQU)),AEDAE),(((DROWI,((DROPS,DROPE),(DROAN,((((DROSE,DROSI),DROME),DROYA),DROER)))),DROVI),DROMO)))
((((DROGR,(DROMO,DROVI)),(((((DROER,DROYA),((DROSE,DROSI),DROME)),DROAN),(DROPS,DROPE)),DROWI)),BOMMO),(EPIBA,MEGAB))
(((((((DROSE,DROME),DROYA),DROER),DROAN),(DROPE,DROPS)),DROWI),(((DROMO,DROVI),DROGR),((TRICA,BOMMO),(AEDAE,(ANOGA,(CULPI,CULQU))))))
((BOMMO,TRICA),(((((CULPI,CULQU),ANOGA),AEDAE),CLOAL),((DROGR,(DROMO,DROVI)),(DROWI,((((((DROSI,DROSE),DROME),DROER),DROYA),DROAN),DROPE)))))
((BOMMO,TRICA),(((((CULPI,CULQU),ANOGA),AEDAE),CLOAL),((DROGR,(DROMO,DROVI)),(DROWI,((((((DROSI,DROSE),DROME),DROER),DROYA),DROAN),(DROPE,DROPS))))))
((BOMMO,TRICA),(((((CULPI,CULQU),ANOGA),AEDAE),CLOAL),((DROGR,(DROMO,DROVI)),(DROWI,((((((DROSI,DROSE),DROME),DROER),DROYA),DROAN),DROPS)))))
((BOMMO,TRICA),(((((CULPI,CULQU),ANOGA),AEDAE),CLOAL),((DROGR,(DROMO,DROVI)),(DROWI,((((((DROSI,DROSE),DROME),DROER),DROYA),DROAN),(DROPE,DROPS))))))
((((DROYA,((DROSI,DROSE),DROME)),DROER),DROAN),(DROPS,(DROGR,DROVI)))
((((DROYA,((DROSI,DROSE),DROME)),DROER),DROAN),(DROPS,(DROGR,DROMO)))
((((DROYA,((DROSI,DROSE),DROME)),DROER),DROAN),(DROPS,(DROGR,(DROVI,DROMO))))
((((DROYA,((DROSI,DROSE),DROME)),DROER),DROAN),((DROPS,DROPE),(DROGR,DROVI)))
((((DROYA,((DROSI,DROSE),DROME)),DROER),DROAN),((DROPS,DROPE),(DROGR,DROMO)))
((((DROYA,((DROSI,DROSE),DROME)),DROER),DROAN),((DROPS,DROPE),(DROGR,(DROVI,DROMO))))
((((((((((DROSE,DROSI),DROME),DROYA),DROER),((DROWI,(DROPE,DROPS)),(DROGR,(DROMO,DROVI)))),DROAN),(EPIBA,MEGAB)),CLOAL),(TRICA,BOMMO)),((AEDAE,(CULPI,CULQU)),ANOGA))
((((((((((DROSE,DROSI),DROME),DROYA),DROER),((DROWI,(DROPE,DROPS)),(DROGR,(DROMO,DROVI)))),DROAN),(EPIBA,MEGAB)),CLOAL),(TRICA,BOMMO)),((AEDAE,(CULPI,CULQU)),ANOGA))
((((((((((DROSE,DROSI),DROME),DROYA),DROER),((DROWI,(DROPE,DROPS)),(DROGR,(DROMO,DROVI)))),DROAN),(EPIBA,MEGAB)),CLOAL),(TRICA,BOMMO)),((AEDAE,(CULPI,CULQU)),ANOGA))
((((((DROME,(DROSE,DROSI)),(DROER,DROYA)),DROAN),(DROPE,DROPS)),DROWI),((DROGR,(DROVI,DROMO)),(MEGAB,(TRICA,CLOAL))))
((((((DROME,(DROSE,DROSI)),(DROER,DROYA)),DROAN),(DROPE,DROPS)),DROWI),((DROGR,(DROVI,DROMO)),(MEGAB,(TRICA,(CLOAL,(AEDAE,(ANOGA,(CULQU,CULPI))))))))
((((((DROME,(DROSE,DROSI)),(DROER,DROYA)),DROAN),(DROPE,DROPS)),DROWI),((DROGR,(DROVI,DROMO)),(MEGAB,(TRICA,(CLOAL,(AEDAE,(ANOGA,(CULPI,CULQU))))))))
((((DROPS,DROPE),(DROAN,(((DROSE,DROSI),DROME),(DROYA,DROER)))),DROWI),(((DROMO,DROVI),DROGR),(MEGAB,(TRICA,(CLOAL,(AEDAE,(ANOGA,(CULPI,CULQU))))))))
((((((DROSI,DROSE),DROME),DROYA),DROER),DROAN),(((DROVI,DROMO),DROGR),(DROPE,DROPS)))
(DROME,(DROYA,(DROSI,DROSE)))
((DROWI,((DROPS,DROPE),(DROAN,(DROYA,(((DROSE,DROSI),DROME),DROER))))),(((DROGR,DROVI),DROMO),(MEGAB,(CLOAL,((BOMMO,TRICA),(((CULPI,CULQU),ANOGA),AEDAE))))))
((DROWI,((DROPS,DROPE),(DROAN,(DROYA,(((DROSE,DROSI),DROME),DROER))))),(((DROGR,DROVI),DROMO),(MEGAB,(CLOAL,((BOMMO,TRICA),(CULPI,CULQU))))))
((DROWI,((DROPS,DROPE),(DROAN,(DROYA,(((DROSE,DROSI),DROME),DROER))))),(((DROGR,DROVI),DROMO),(MEGAB,(CLOAL,((BOMMO,TRICA),(CULPI,CULQU))))))
((DROWI,((DROPS,DROPE),(DROAN,(DROYA,(((DROSE,DROSI),DROME),DROER))))),(((DROGR,DROVI),DROMO),(MEGAB,(CLOAL,((BOMMO,TRICA),(CULPI,CULQU))))))
((((((DROSE,DROSI),DROME),(DROER,DROYA)),DROAN),(DROPE,DROPS)),(((DROGR,(DROVI,DROMO)),DROWI),(TRICA,(AEDAE,(CULPI,CULQU)))))
((((((DROMO,DROVI),DROGR),(DROPE,DROPS)),((DROER,DROYA),((DROSI,DROSE),DROME))),DROAN),(DROWI,(MEGAB,(CLOAL,((TRICA,BOMMO),(AEDAE,(ANOGA,(CULPI,CULQU))))))))
(((((((DROER,DROYA),(DROSI,DROSE)),DROME),DROAN),DROWI),((DROVI,DROMO),DROGR)),((DROPS,DROPE),(BOMMO,(TRICA,(CLOAL,(AEDAE,((CULPI,CULQU),ANOGA)))))))
(((((DROSE,DROME),DROER),DROYA),((((DROGR,DROVI),DROWI),DROAN),DROPE)),(((BOMMO,TRICA),EPIBA),MEGAB))
(((((DROSE,DROME),DROER),DROYA),((((DROGR,DROVI),DROWI),DROAN),DROPE)),((ANOGA,AEDAE),MEGAB))
(((((DROSE,DROME),DROER),DROYA),((((DROGR,DROVI),DROWI),DROAN),DROPE)),(((CULPI,CULQU),AEDAE),MEGAB))
(((((DROSE,DROME),DROER),DROYA),((((DROGR,DROVI),DROWI),DROAN),DROPE)),(((CULPI,CULQU),AEDAE),MEGAB))
(((((DROSE,DROME),DROER),DROYA),((((DROGR,DROVI),DROWI),DROAN),DROPE)),(((CULPI,CULQU),AEDAE),MEGAB))
(((((DROSE,DROME),DROER),DROYA),((((DROGR,DROVI),DROWI),DROAN),DROPE)),(((CULPI,CULQU),AEDAE),MEGAB))
(((((DROSE,DROME),DROER),DROYA),((((DROGR,DROVI),DROWI),DROAN),DROPE)),(((CULPI,CULQU),AEDAE),MEGAB))
(((((DROSE,DROME),DROER),DROYA),((((DROGR,DROVI),DROWI),DROAN),DROPE)),((((CULPI,CULQU),ANOGA),AEDAE),MEGAB))
(((((DROSE,DROME),DROER),DROYA),((((DROGR,DROVI),DROWI),DROAN),DROPE)),((((CULQU,CULPI),ANOGA),AEDAE),MEGAB))
(((((DROSE,DROME),DROER),DROYA),((((DROGR,DROVI),DROWI),DROAN),DROPE)),(CLOAL,MEGAB))
(((((DROSE,DROME),DROER),DROYA),((((DROGR,DROVI),DROWI),DROAN),DROPE)),((CLOAL,(BOMMO,(ANOGA,(CULPI,CULQU)))),MEGAB))
(((((DROSE,DROME),DROER),DROYA),((((DROGR,DROVI),DROWI),DROAN),(DROPS,DROPE))),(((BOMMO,TRICA),EPIBA),MEGAB))
(((((DROSE,DROME),DROER),DROYA),((((DROGR,DROVI),DROWI),DROAN),(DROPS,DROPE))),((ANOGA,AEDAE),MEGAB))
(((((DROSE,DROME),DROER),DROYA),((((DROGR,DROVI),DROWI),DROAN),(DROPS,DROPE))),(((CULPI,CULQU),AEDAE),MEGAB))
(((((DROSE,DROME),DROER),DROYA),((((DROGR,DROVI),DROWI),DROAN),(DROPS,DROPE))),(((CULPI,CULQU),AEDAE),MEGAB))
(((((DROSE,DROME),DROER),DROYA),((((DROGR,DROVI),DROWI),DROAN),(DROPS,DROPE))),(((CULPI,CULQU),AEDAE),MEGAB))
(((((DROSE,DROME),DROER),DROYA),((((DROGR,DROVI),DROWI),DROAN),(DROPS,DROPE))),(((CULPI,CULQU),AEDAE),MEGAB))
(((((DROSE,DROME),DROER),DROYA),((((DROGR,DROVI),DROWI),DROAN),(DROPS,DROPE))),(((CULPI,CULQU),AEDAE),MEGAB))
(((((DROSE,DROME),DROER),DROYA),((((DROGR,DROVI),DROWI),DROAN),(DROPS,DROPE))),((((CULPI,CULQU),ANOGA),AEDAE),MEGAB))
(((((DROSE,DROME),DROER),DROYA),((((DROGR,DROVI),DROWI),DROAN),(DROPS,DROPE))),((((CULQU,CULPI),ANOGA),AEDAE),MEGAB))
(((((DROSE,DROME),DROER),DROYA),((((DROGR,DROVI),DROWI),DROAN),(DROPS,DROPE))),(CLOAL,MEGAB))
(((((DROSE,DROME),DROER),DROYA),((((DROGR,DROVI),DROWI),DROAN),(DROPS,DROPE))),((CLOAL,(BOMMO,(ANOGA,(CULPI,CULQU)))),MEGAB))
(((((DROSE,DROME),DROER),DROYA),((((DROGR,DROVI),DROWI),DROAN),DROPE)),(((BOMMO,TRICA),EPIBA),MEGAB))
(((((DROSE,DROME),DROER),DROYA),((((DROGR,DROVI),DROWI),DROAN),DROPE)),((ANOGA,AEDAE),MEGAB))
(((((DROSE,DROME),DROER),DROYA),((((DROGR,DROVI),DROWI),DROAN),DROPE)),(((CULPI,CULQU),AEDAE),MEGAB))
(((((DROSE,DROME),DROER),DROYA),((((DROGR,DROVI),DROWI),DROAN),DROPE)),(((CULPI,CULQU),AEDAE),MEGAB))
(((((DROSE,DROME),DROER),DROYA),((((DROGR,DROVI),DROWI),DROAN),DROPE)),(((CULPI,CULQU),AEDAE),MEGAB))
(((((DROSE,DROME),DROER),DROYA),((((DROGR,DROVI),DROWI),DROAN),DROPE)),(((CULPI,CULQU),AEDAE),MEGAB))
(((((DROSE,DROME),DROER),DROYA),((((DROGR,DROVI),DROWI),DROAN),DROPE)),(((CULPI,CULQU),AEDAE),MEGAB))
(((((DROSE,DROME),DROER),DROYA),((((DROGR,DROVI),DROWI),DROAN),DROPE)),((((CULPI,CULQU),ANOGA),AEDAE),MEGAB))
(((((DROSE,DROME),DROER),DROYA),((((DROGR,DROVI),DROWI),DROAN),DROPE)),((((CULQU,CULPI),ANOGA),AEDAE),MEGAB))
(((((DROSE,DROME),DROER),DROYA),((((DROGR,DROVI),DROWI),DROAN),DROPE)),(CLOAL,MEGAB))
(((((DROSE,DROME),DROER),DROYA),((((DROGR,DROVI),DROWI),DROAN),DROPE)),((CLOAL,(BOMMO,(ANOGA,(CULPI,CULQU)))),MEGAB))
(((((DROSE,DROME),DROER),DROYA),((((DROGR,DROVI),DROWI),DROAN),(DROPS,DROPE))),(((BOMMO,TRICA),EPIBA),MEGAB))
(((((DROSE,DROME),DROER),DROYA),((((DROGR,DROVI),DROWI),DROAN),(DROPS,DROPE))),((ANOGA,AEDAE),MEGAB))
(((((DROSE,DROME),DROER),DROYA),((((DROGR,DROVI),DROWI),DROAN),(DROPS,DROPE))),(((CULPI,CULQU),AEDAE),MEGAB))
(((((DROSE,DROME),DROER),DROYA),((((DROGR,DROVI),DROWI),DROAN),(DROPS,DROPE))),(((CULPI,CULQU),AEDAE),MEGAB))
(((((DROSE,DROME),DROER),DROYA),((((DROGR,DROVI),DROWI),DROAN),(DROPS,DROPE))),(((CULPI,CULQU),AEDAE),MEGAB))
(((((DROSE,DROME),DROER),DROYA),((((DROGR,DROVI),DROWI),DROAN),(DROPS,DROPE))),(((CULPI,CULQU),AEDAE),MEGAB))
(((((DROSE,DROME),DROER),DROYA),((((DROGR,DROVI),DROWI),DROAN),(DROPS,DROPE))),(((CULPI,CULQU),AEDAE),MEGAB))
(((((DROSE,DROME),DROER),DROYA),((((DROGR,DROVI),DROWI),DROAN),(DROPS,DROPE))),((((CULPI,CULQU),ANOGA),AEDAE),MEGAB))
(((((DROSE,DROME),DROER),DROYA),((((DROGR,DROVI),DROWI),DROAN),(DROPS,DROPE))),((((CULQU,CULPI),ANOGA),AEDAE),MEGAB))
(((((DROSE,DROME),DROER),DROYA),((((DROGR,DROVI),DROWI),DROAN),(DROPS,DROPE))),(CLOAL,MEGAB))
(((((DROSE,DROME),DROER),DROYA),((((DROGR,DROVI),DROWI),DROAN),(DROPS,DROPE))),((CLOAL,(BOMMO,(ANOGA,(CULPI,CULQU)))),MEGAB))
(((((DROSE,DROME),DROER),DROYA),((((DROGR,DROVI),DROWI),DROAN),DROPE)),(((BOMMO,TRICA),EPIBA),MEGAB))
(((((DROSE,DROME),DROER),DROYA),((((DROGR,DROVI),DROWI),DROAN),DROPE)),((ANOGA,AEDAE),MEGAB))
(((((DROSE,DROME),DROER),DROYA),((((DROGR,DROVI),DROWI),DROAN),DROPE)),(((CULPI,CULQU),AEDAE),MEGAB))
(((((DROSE,DROME),DROER),DROYA),((((DROGR,DROVI),DROWI),DROAN),DROPE)),(((CULPI,CULQU),AEDAE),MEGAB))
(((((DROSE,DROME),DROER),DROYA),((((DROGR,DROVI),DROWI),DROAN),DROPE)),(((CULPI,CULQU),AEDAE),MEGAB))
(((((DROSE,DROME),DROER),DROYA),((((DROGR,DROVI),DROWI),DROAN),DROPE)),(((CULPI,CULQU),AEDAE),MEGAB))
(((((DROSE,DROME),DROER),DROYA),((((DROGR,DROVI),DROWI),DROAN),DROPE)),(((CULPI,CULQU),AEDAE),MEGAB))
(((((DROSE,DROME),DROER),DROYA),((((DROGR,DROVI),DROWI),DROAN),DROPE)),((((CULPI,CULQU),ANOGA),AEDAE),MEGAB))
(((((DROSE,DROME),DROER),DROYA),((((DROGR,DROVI),DROWI),DROAN),DROPE)),((((CULQU,CULPI),ANOGA),AEDAE),MEGAB))
(((((DROSE,DROME),DROER),DROYA),((((DROGR,DROVI),DROWI),DROAN),DROPE)),(CLOAL,MEGAB))
(((((DROSE,DROME),DROER),DROYA),((((DROGR,DROVI),DROWI),DROAN),DROPE)),((CLOAL,(BOMMO,(ANOGA,(CULPI,CULQU)))),MEGAB))
(((((DROSE,DROME),DROER),DROYA),((((DROGR,DROVI),DROWI),DROAN),(DROPS,DROPE))),(((BOMMO,TRICA),EPIBA),MEGAB))
(((((DROSE,DROME),DROER),DROYA),((((DROGR,DROVI),DROWI),DROAN),(DROPS,DROPE))),((ANOGA,AEDAE),MEGAB))
(((((DROSE,DROME),DROER),DROYA),((((DROGR,DROVI),DROWI),DROAN),(DROPS,DROPE))),(((CULPI,CULQU),AEDAE),MEGAB))
(((((DROSE,DROME),DROER),DROYA),((((DROGR,DROVI),DROWI),DROAN),(DROPS,DROPE))),(((CULPI,CULQU),AEDAE),MEGAB))
(((((DROSE,DROME),DROER),DROYA),((((DROGR,DROVI),DROWI),DROAN),(DROPS,DROPE))),(((CULPI,CULQU),AEDAE),MEGAB))
(((((DROSE,DROME),DROER),DROYA),((((DROGR,DROVI),DROWI),DROAN),(DROPS,DROPE))),(((CULPI,CULQU),AEDAE),MEGAB))
(((((DROSE,DROME),DROER),DROYA),((((DROGR,DROVI),DROWI),DROAN),(DROPS,DROPE))),(((CULPI,CULQU),AEDAE),MEGAB))
(((((DROSE,DROME),DROER),DROYA),((((DROGR,DROVI),DROWI),DROAN),(DROPS,DROPE))),((((CULPI,CULQU),ANOGA),AEDAE),MEGAB))
(((((DROSE,DROME),DROER),DROYA),((((DROGR,DROVI),DROWI),DROAN),(DROPS,DROPE))),((((CULQU,CULPI),ANOGA),AEDAE),MEGAB))
(((((DROSE,DROME),DROER),DROYA),((((DROGR,DROVI),DROWI),DROAN),(DROPS,DROPE))),(CLOAL,MEGAB))
(((((DROSE,DROME),DROER),DROYA),((((DROGR,DROVI),DROWI),DROAN),(DROPS,DROPE))),((CLOAL,(BOMMO,(ANOGA,(CULPI,CULQU)))),MEGAB))
((((((DROSE,DROSI),DROME),DROER),DROYA),((((DROGR,DROVI),DROWI),DROAN),DROPE)),(((BOMMO,TRICA),EPIBA),MEGAB))
((((((DROSE,DROSI),DROME),DROER),DROYA),((((DROGR,DROVI),DROWI),DROAN),DROPE)),((ANOGA,AEDAE),MEGAB))
((((((DROSE,DROSI),DROME),DROER),DROYA),((((DROGR,DROVI),DROWI),DROAN),DROPE)),(((CULPI,CULQU),AEDAE),MEGAB))
((((((DROSE,DROSI),DROME),DROER),DROYA),((((DROGR,DROVI),DROWI),DROAN),DROPE)),(((CULPI,CULQU),AEDAE),MEGAB))
((((((DROSE,DROSI),DROME),DROER),DROYA),((((DROGR,DROVI),DROWI),DROAN),DROPE)),(((CULPI,CULQU),AEDAE),MEGAB))
((((((DROSE,DROSI),DROME),DROER),DROYA),((((DROGR,DROVI),DROWI),DROAN),DROPE)),(((CULPI,CULQU),AEDAE),MEGAB))
((((((DROSE,DROSI),DROME),DROER),DROYA),((((DROGR,DROVI),DROWI),DROAN),DROPE)),(((CULPI,CULQU),AEDAE),MEGAB))
((((((DROSE,DROSI),DROME),DROER),DROYA),((((DROGR,DROVI),DROWI),DROAN),DROPE)),((((CULPI,CULQU),ANOGA),AEDAE),MEGAB))
((((((DROSE,DROSI),DROME),DROER),DROYA),((((DROGR,DROVI),DROWI),DROAN),DROPE)),((((CULQU,CULPI),ANOGA),AEDAE),MEGAB))
((((((DROSE,DROSI),DROME),DROER),DROYA),((((DROGR,DROVI),DROWI),DROAN),DROPE)),(CLOAL,MEGAB))
((((((DROSE,DROSI),DROME),DROER),DROYA),((((DROGR,DROVI),DROWI),DROAN),DROPE)),((CLOAL,(BOMMO,(ANOGA,(CULPI,CULQU)))),MEGAB))
((((((DROSE,DROSI),DROME),DROER),DROYA),((((DROGR,DROVI),DROWI),DROAN),(DROPS,DROPE))),(((BOMMO,TRICA),EPIBA),MEGAB))
((((((DROSE,DROSI),DROME),DROER),DROYA),((((DROGR,DROVI),DROWI),DROAN),(DROPS,DROPE))),((ANOGA,AEDAE),MEGAB))
((((((DROSE,DROSI),DROME),DROER),DROYA),((((DROGR,DROVI),DROWI),DROAN),(DROPS,DROPE))),(((CULPI,CULQU),AEDAE),MEGAB))
((((((DROSE,DROSI),DROME),DROER),DROYA),((((DROGR,DROVI),DROWI),DROAN),(DROPS,DROPE))),(((CULPI,CULQU),AEDAE),MEGAB))
((((((DROSE,DROSI),DROME),DROER),DROYA),((((DROGR,DROVI),DROWI),DROAN),(DROPS,DROPE))),(((CULPI,CULQU),AEDAE),MEGAB))
((((((DROSE,DROSI),DROME),DROER),DROYA),((((DROGR,DROVI),DROWI),DROAN),(DROPS,DROPE))),(((CULPI,CULQU),AEDAE),MEGAB))
((((((DROSE,DROSI),DROME),DROER),DROYA),((((DROGR,DROVI),DROWI),DROAN),(DROPS,DROPE))),(((CULPI,CULQU),AEDAE),MEGAB))
((((((DROSE,DROSI),DROME),DROER),DROYA),((((DROGR,DROVI),DROWI),DROAN),(DROPS,DROPE))),((((CULPI,CULQU),ANOGA),AEDAE),MEGAB))
((((((DROSE,DROSI),DROME),DROER),DROYA),((((DROGR,DROVI),DROWI),DROAN),(DROPS,DROPE))),((((CULQU,CULPI),ANOGA),AEDAE),MEGAB))
((((((DROSE,DROSI),DROME),DROER),DROYA),((((DROGR,DROVI),DROWI),DROAN),(DROPS,DROPE))),(CLOAL,MEGAB))
((((((DROSE,DROSI),DROME),DROER),DROYA),((((DROGR,DROVI),DROWI),DROAN),(DROPS,DROPE))),((CLOAL,(BOMMO,(ANOGA,(CULPI,CULQU)))),MEGAB))
(((((DROSE,DROME),DROER),DROYA),((((DROGR,DROVI),DROWI),DROAN),DROPE)),(((BOMMO,TRICA),EPIBA),MEGAB))
(((((DROSE,DROME),DROER),DROYA),((((DROGR,DROVI),DROWI),DROAN),DROPE)),((ANOGA,AEDAE),MEGAB))
(((((DROSE,DROME),DROER),DROYA),((((DROGR,DROVI),DROWI),DROAN),DROPE)),(((CULPI,CULQU),AEDAE),MEGAB))
(((((DROSE,DROME),DROER),DROYA),((((DROGR,DROVI),DROWI),DROAN),DROPE)),(((CULPI,CULQU),AEDAE),MEGAB))
(((((DROSE,DROME),DROER),DROYA),((((DROGR,DROVI),DROWI),DROAN),DROPE)),(((CULPI,CULQU),AEDAE),MEGAB))
(((((DROSE,DROME),DROER),DROYA),((((DROGR,DROVI),DROWI),DROAN),DROPE)),(((CULPI,CULQU),AEDAE),MEGAB))
(((((DROSE,DROME),DROER),DROYA),((((DROGR,DROVI),DROWI),DROAN),DROPE)),(((CULPI,CULQU),AEDAE),MEGAB))
(((((DROSE,DROME),DROER),DROYA),((((DROGR,DROVI),DROWI),DROAN),DROPE)),((((CULPI,CULQU),ANOGA),AEDAE),MEGAB))
(((((DROSE,DROME),DROER),DROYA),((((DROGR,DROVI),DROWI),DROAN),DROPE)),((((CULQU,CULPI),ANOGA),AEDAE),MEGAB))
(((((DROSE,DROME),DROER),DROYA),((((DROGR,DROVI),DROWI),DROAN),DROPE)),(CLOAL,MEGAB))
(((((DROSE,DROME),DROER),DROYA),((((DROGR,DROVI),DROWI),DROAN),DROPE)),((CLOAL,(BOMMO,(ANOGA,(CULPI,CULQU)))),MEGAB))
(((((DROSE,DROME),DROER),DROYA),((((DROGR,DROVI),DROWI),DROAN),(DROPS,DROPE))),(((BOMMO,TRICA),EPIBA),MEGAB))
(((((DROSE,DROME),DROER),DROYA),((((DROGR,DROVI),DROWI),DROAN),(DROPS,DROPE))),((ANOGA,AEDAE),MEGAB))
(((((DROSE,DROME),DROER),DROYA),((((DROGR,DROVI),DROWI),DROAN),(DROPS,DROPE))),(((CULPI,CULQU),AEDAE),MEGAB))
(((((DROSE,DROME),DROER),DROYA),((((DROGR,DROVI),DROWI),DROAN),(DROPS,DROPE))),(((CULPI,CULQU),AEDAE),MEGAB))
(((((DROSE,DROME),DROER),DROYA),((((DROGR,DROVI),DROWI),DROAN),(DROPS,DROPE))),(((CULPI,CULQU),AEDAE),MEGAB))
(((((DROSE,DROME),DROER),DROYA),((((DROGR,DROVI),DROWI),DROAN),(DROPS,DROPE))),(((CULPI,CULQU),AEDAE),MEGAB))
(((((DROSE,DROME),DROER),DROYA),((((DROGR,DROVI),DROWI),DROAN),(DROPS,DROPE))),(((CULPI,CULQU),AEDAE),MEGAB))
(((((DROSE,DROME),DROER),DROYA),((((DROGR,DROVI),DROWI),DROAN),(DROPS,DROPE))),((((CULPI,CULQU),ANOGA),AEDAE),MEGAB))
(((((DROSE,DROME),DROER),DROYA),((((DROGR,DROVI),DROWI),DROAN),(DROPS,DROPE))),((((CULQU,CULPI),ANOGA),AEDAE),MEGAB))
(((((DROSE,DROME),DROER),DROYA),((((DROGR,DROVI),DROWI),DROAN),(DROPS,DROPE))),(CLOAL,MEGAB))
(((((DROSE,DROME),DROER),DROYA),((((DROGR,DROVI),DROWI),DROAN),(DROPS,DROPE))),((CLOAL,(BOMMO,(ANOGA,(CULPI,CULQU)))),MEGAB))
(((((DROSE,DROME),DROER),DROYA),((((DROGR,DROVI),DROWI),DROAN),DROPE)),(((BOMMO,TRICA),EPIBA),MEGAB))
(((((DROSE,DROME),DROER),DROYA),((((DROGR,DROVI),DROWI),DROAN),DROPE)),((ANOGA,AEDAE),MEGAB))
(((((DROSE,DROME),DROER),DROYA),((((DROGR,DROVI),DROWI),DROAN),DROPE)),(((CULPI,CULQU),AEDAE),MEGAB))
(((((DROSE,DROME),DROER),DROYA),((((DROGR,DROVI),DROWI),DROAN),DROPE)),(((CULPI,CULQU),AEDAE),MEGAB))
(((((DROSE,DROME),DROER),DROYA),((((DROGR,DROVI),DROWI),DROAN),DROPE)),(((CULPI,CULQU),AEDAE),MEGAB))
(((((DROSE,DROME),DROER),DROYA),((((DROGR,DROVI),DROWI),DROAN),DROPE)),(((CULPI,CULQU),AEDAE),MEGAB))
(((((DROSE,DROME),DROER),DROYA),((((DROGR,DROVI),DROWI),DROAN),DROPE)),(((CULPI,CULQU),AEDAE),MEGAB))
(((((DROSE,DROME),DROER),DROYA),((((DROGR,DROVI),DROWI),DROAN),DROPE)),((((CULPI,CULQU),ANOGA),AEDAE),MEGAB))
(((((DROSE,DROME),DROER),DROYA),((((DROGR,DROVI),DROWI),DROAN),DROPE)),((((CULQU,CULPI),ANOGA),AEDAE),MEGAB))
(((((DROSE,DROME),DROER),DROYA),((((DROGR,DROVI),DROWI),DROAN),DROPE)),(CLOAL,MEGAB))
(((((DROSE,DROME),DROER),DROYA),((((DROGR,DROVI),DROWI),DROAN),DROPE)),((CLOAL,(BOMMO,(ANOGA,(CULPI,CULQU)))),MEGAB))
(((((DROSE,DROME),DROER),DROYA),((((DROGR,DROVI),DROWI),DROAN),(DROPS,DROPE))),(((BOMMO,TRICA),EPIBA),MEGAB))
(((((DROSE,DROME),DROER),DROYA),((((DROGR,DROVI),DROWI),DROAN),(DROPS,DROPE))),((ANOGA,AEDAE),MEGAB))
(((((DROSE,DROME),DROER),DROYA),((((DROGR,DROVI),DROWI),DROAN),(DROPS,DROPE))),(((CULPI,CULQU),AEDAE),MEGAB))
(((((DROSE,DROME),DROER),DROYA),((((DROGR,DROVI),DROWI),DROAN),(DROPS,DROPE))),(((CULPI,CULQU),AEDAE),MEGAB))
(((((DROSE,DROME),DROER),DROYA),((((DROGR,DROVI),DROWI),DROAN),(DROPS,DROPE))),(((CULPI,CULQU),AEDAE),MEGAB))
(((((DROSE,DROME),DROER),DROYA),((((DROGR,DROVI),DROWI),DROAN),(DROPS,DROPE))),(((CULPI,CULQU),AEDAE),MEGAB))
(((((DROSE,DROME),DROER),DROYA),((((DROGR,DROVI),DROWI),DROAN),(DROPS,DROPE))),(((CULPI,CULQU),AEDAE),MEGAB))
(((((DROSE,DROME),DROER),DROYA),((((DROGR,DROVI),DROWI),DROAN),(DROPS,DROPE))),((((CULPI,CULQU),ANOGA),AEDAE),MEGAB))
(((((DROSE,DROME),DROER),DROYA),((((DROGR,DROVI),DROWI),DROAN),(DROPS,DROPE))),((((CULQU,CULPI),ANOGA),AEDAE),MEGAB))
(((((DROSE,DROME),DROER),DROYA),((((DROGR,DROVI),DROWI),DROAN),(DROPS,DROPE))),(CLOAL,MEGAB))
(((((DROSE,DROME),DROER),DROYA),((((DROGR,DROVI),DROWI),DROAN),(DROPS,DROPE))),((CLOAL,(BOMMO,(ANOGA,(CULPI,CULQU)))),MEGAB))
(((((DROSE,DROME),DROER),DROYA),((((DROGR,DROVI),DROWI),DROAN),DROPE)),(((BOMMO,TRICA),EPIBA),MEGAB))
(((((DROSE,DROME),DROER),DROYA),((((DROGR,DROVI),DROWI),DROAN),DROPE)),((ANOGA,AEDAE),MEGAB))
(((((DROSE,DROME),DROER),DROYA),((((DROGR,DROVI),DROWI),DROAN),DROPE)),(((CULPI,CULQU),AEDAE),MEGAB))
(((((DROSE,DROME),DROER),DROYA),((((DROGR,DROVI),DROWI),DROAN),DROPE)),(((CULPI,CULQU),AEDAE),MEGAB))
(((((DROSE,DROME),DROER),DROYA),((((DROGR,DROVI),DROWI),DROAN),DROPE)),(((CULPI,CULQU),AEDAE),MEGAB))
(((((DROSE,DROME),DROER),DROYA),((((DROGR,DROVI),DROWI),DROAN),DROPE)),(((CULPI,CULQU),AEDAE),MEGAB))
(((((DROSE,DROME),DROER),DROYA),((((DROGR,DROVI),DROWI),DROAN),DROPE)),(((CULPI,CULQU),AEDAE),MEGAB))
(((((DROSE,DROME),DROER),DROYA),((((DROGR,DROVI),DROWI),DROAN),DROPE)),((((CULPI,CULQU),ANOGA),AEDAE),MEGAB))
(((((DROSE,DROME),DROER),DROYA),((((DROGR,DROVI),DROWI),DROAN),DROPE)),((((CULQU,CULPI),ANOGA),AEDAE),MEGAB))
(((((DROSE,DROME),DROER),DROYA),((((DROGR,DROVI),DROWI),DROAN),DROPE)),(CLOAL,MEGAB))
(((((DROSE,DROME),DROER),DROYA),((((DROGR,DROVI),DROWI),DROAN),DROPE)),((CLOAL,(BOMMO,(ANOGA,(CULPI,CULQU)))),MEGAB))
(((((DROSE,DROME),DROER),DROYA),((((DROGR,DROVI),DROWI),DROAN),(DROPS,DROPE))),(((BOMMO,TRICA),EPIBA),MEGAB))
(((((DROSE,DROME),DROER),DROYA),((((DROGR,DROVI),DROWI),DROAN),(DROPS,DROPE))),((ANOGA,AEDAE),MEGAB))
(((((DROSE,DROME),DROER),DROYA),((((DROGR,DROVI),DROWI),DROAN),(DROPS,DROPE))),(((CULPI,CULQU),AEDAE),MEGAB))
(((((DROSE,DROME),DROER),DROYA),((((DROGR,DROVI),DROWI),DROAN),(DROPS,DROPE))),(((CULPI,CULQU),AEDAE),MEGAB))
(((((DROSE,DROME),DROER),DROYA),((((DROGR,DROVI),DROWI),DROAN),(DROPS,DROPE))),(((CULPI,CULQU),AEDAE),MEGAB))
(((((DROSE,DROME),DROER),DROYA),((((DROGR,DROVI),DROWI),DROAN),(DROPS,DROPE))),(((CULPI,CULQU),AEDAE),MEGAB))
(((((DROSE,DROME),DROER),DROYA),((((DROGR,DROVI),DROWI),DROAN),(DROPS,DROPE))),(((CULPI,CULQU),AEDAE),MEGAB))
(((((DROSE,DROME),DROER),DROYA),((((DROGR,DROVI),DROWI),DROAN),(DROPS,DROPE))),((((CULPI,CULQU),ANOGA),AEDAE),MEGAB))
(((((DROSE,DROME),DROER),DROYA),((((DROGR,DROVI),DROWI),DROAN),(DROPS,DROPE))),((((CULQU,CULPI),ANOGA),AEDAE),MEGAB))
(((((DROSE,DROME),DROER),DROYA),((((DROGR,DROVI),DROWI),DROAN),(DROPS,DROPE))),(CLOAL,MEGAB))
(((((DROSE,DROME),DROER),DROYA),((((DROGR,DROVI),DROWI),DROAN),(DROPS,DROPE))),((CLOAL,(BOMMO,(ANOGA,(CULPI,CULQU)))),MEGAB))
(((((DROSE,DROME),DROER),DROYA),((((DROGR,DROVI),DROWI),DROAN),DROPE)),(((BOMMO,TRICA),EPIBA),MEGAB))
(((((DROSE,DROME),DROER),DROYA),((((DROGR,DROVI),DROWI),DROAN),DROPE)),((ANOGA,AEDAE),MEGAB))
(((((DROSE,DROME),DROER),DROYA),((((DROGR,DROVI),DROWI),DROAN),DROPE)),(((CULPI,CULQU),AEDAE),MEGAB))
(((((DROSE,DROME),DROER),DROYA),((((DROGR,DROVI),DROWI),DROAN),DROPE)),(((CULPI,CULQU),AEDAE),MEGAB))
(((((DROSE,DROME),DROER),DROYA),((((DROGR,DROVI),DROWI),DROAN),DROPE)),(((CULPI,CULQU),AEDAE),MEGAB))
(((((DROSE,DROME),DROER),DROYA),((((DROGR,DROVI),DROWI),DROAN),DROPE)),(((CULPI,CULQU),AEDAE),MEGAB))
(((((DROSE,DROME),DROER),DROYA),((((DROGR,DROVI),DROWI),DROAN),DROPE)),(((CULPI,CULQU),AEDAE),MEGAB))
(((((DROSE,DROME),DROER),DROYA),((((DROGR,DROVI),DROWI),DROAN),DROPE)),((((CULPI,CULQU),ANOGA),AEDAE),MEGAB))
(((((DROSE,DROME),DROER),DROYA),((((DROGR,DROVI),DROWI),DROAN),DROPE)),((((CULQU,CULPI),ANOGA),AEDAE),MEGAB))
(((((DROSE,DROME),DROER),DROYA),((((DROGR,DROVI),DROWI),DROAN),DROPE)),(CLOAL,MEGAB))
(((((DROSE,DROME),DROER),DROYA),((((DROGR,DROVI),DROWI),DROAN),DROPE)),((CLOAL,(BOMMO,(ANOGA,(CULPI,CULQU)))),MEGAB))
(((((DROSE,DROME),DROER),DROYA),((((DROGR,DROVI),DROWI),DROAN),(DROPS,DROPE))),(((BOMMO,TRICA),EPIBA),MEGAB))
(((((DROSE,DROME),DROER),DROYA),((((DROGR,DROVI),DROWI),DROAN),(DROPS,DROPE))),((ANOGA,AEDAE),MEGAB))
(((((DROSE,DROME),DROER),DROYA),((((DROGR,DROVI),DROWI),DROAN),(DROPS,DROPE))),(((CULPI,CULQU),AEDAE),MEGAB))
(((((DROSE,DROME),DROER),DROYA),((((DROGR,DROVI),DROWI),DROAN),(DROPS,DROPE))),(((CULPI,CULQU),AEDAE),MEGAB))
(((((DROSE,DROME),DROER),DROYA),((((DROGR,DROVI),DROWI),DROAN),(DROPS,DROPE))),(((CULPI,CULQU),AEDAE),MEGAB))
(((((DROSE,DROME),DROER),DROYA),((((DROGR,DROVI),DROWI),DROAN),(DROPS,DROPE))),(((CULPI,CULQU),AEDAE),MEGAB))
(((((DROSE,DROME),DROER),DROYA),((((DROGR,DROVI),DROWI),DROAN),(DROPS,DROPE))),(((CULPI,CULQU),AEDAE),MEGAB))
(((((DROSE,DROME),DROER),DROYA),((((DROGR,DROVI),DROWI),DROAN),(DROPS,DROPE))),((((CULPI,CULQU),ANOGA),AEDAE),MEGAB))
(((((DROSE,DROME),DROER),DROYA),((((DROGR,DROVI),DROWI),DROAN),(DROPS,DROPE))),((((CULQU,CULPI),ANOGA),AEDAE),MEGAB))
(((((DROSE,DROME),DROER),DROYA),((((DROGR,DROVI),DROWI),DROAN),(DROPS,DROPE))),(CLOAL,MEGAB))
(((((DROSE,DROME),DROER),DROYA),((((DROGR,DROVI),DROWI),DROAN),(DROPS,DROPE))),((CLOAL,(BOMMO,(ANOGA,(CULPI,CULQU)))),MEGAB))
(((((DROSE,DROME),DROER),DROYA),((((DROGR,DROVI),DROWI),DROAN),DROPE)),(((BOMMO,TRICA),EPIBA),MEGAB))
(((((DROSE,DROME),DROER),DROYA),((((DROGR,DROVI),DROWI),DROAN),DROPE)),((ANOGA,AEDAE),MEGAB))
(((((DROSE,DROME),DROER),DROYA),((((DROGR,DROVI),DROWI),DROAN),DROPE)),(((CULPI,CULQU),AEDAE),MEGAB))
(((((DROSE,DROME),DROER),DROYA),((((DROGR,DROVI),DROWI),DROAN),DROPE)),(((CULPI,CULQU),AEDAE),MEGAB))
(((((DROSE,DROME),DROER),DROYA),((((DROGR,DROVI),DROWI),DROAN),DROPE)),(((CULPI,CULQU),AEDAE),MEGAB))
(((((DROSE,DROME),DROER),DROYA),((((DROGR,DROVI),DROWI),DROAN),DROPE)),(((CULPI,CULQU),AEDAE),MEGAB))
(((((DROSE,DROME),DROER),DROYA),((((DROGR,DROVI),DROWI),DROAN),DROPE)),(((CULPI,CULQU),AEDAE),MEGAB))
(((((DROSE,DROME),DROER),DROYA),((((DROGR,DROVI),DROWI),DROAN),DROPE)),((((CULPI,CULQU),ANOGA),AEDAE),MEGAB))
(((((DROSE,DROME),DROER),DROYA),((((DROGR,DROVI),DROWI),DROAN),DROPE)),((((CULQU,CULPI),ANOGA),AEDAE),MEGAB))
(((((DROSE,DROME),DROER),DROYA),((((DROGR,DROVI),DROWI),DROAN),DROPE)),(CLOAL,MEGAB))
(((((DROSE,DROME),DROER),DROYA),((((DROGR,DROVI),DROWI),DROAN),DROPE)),((CLOAL,(BOMMO,(ANOGA,(CULPI,CULQU)))),MEGAB))
(((((DROSE,DROME),DROER),DROYA),((((DROGR,DROVI),DROWI),DROAN),(DROPS,DROPE))),(((BOMMO,TRICA),EPIBA),MEGAB))
(((((DROSE,DROME),DROER),DROYA),((((DROGR,DROVI),DROWI),DROAN),(DROPS,DROPE))),((ANOGA,AEDAE),MEGAB))
(((((DROSE,DROME),DROER),DROYA),((((DROGR,DROVI),DROWI),DROAN),(DROPS,DROPE))),(((CULPI,CULQU),AEDAE),MEGAB))
(((((DROSE,DROME),DROER),DROYA),((((DROGR,DROVI),DROWI),DROAN),(DROPS,DROPE))),(((CULPI,CULQU),AEDAE),MEGAB))
(((((DROSE,DROME),DROER),DROYA),((((DROGR,DROVI),DROWI),DROAN),(DROPS,DROPE))),(((CULPI,CULQU),AEDAE),MEGAB))
(((((DROSE,DROME),DROER),DROYA),((((DROGR,DROVI),DROWI),DROAN),(DROPS,DROPE))),(((CULPI,CULQU),AEDAE),MEGAB))
(((((DROSE,DROME),DROER),DROYA),((((DROGR,DROVI),DROWI),DROAN),(DROPS,DROPE))),(((CULPI,CULQU),AEDAE),MEGAB))
(((((DROSE,DROME),DROER),DROYA),((((DROGR,DROVI),DROWI),DROAN),(DROPS,DROPE))),((((CULPI,CULQU),ANOGA),AEDAE),MEGAB))
(((((DROSE,DROME),DROER),DROYA),((((DROGR,DROVI),DROWI),DROAN),(DROPS,DROPE))),((((CULQU,CULPI),ANOGA),AEDAE),MEGAB))
(((((DROSE,DROME),DROER),DROYA),((((DROGR,DROVI),DROWI),DROAN),(DROPS,DROPE))),(CLOAL,MEGAB))
(((((DROSE,DROME),DROER),DROYA),((((DROGR,DROVI),DROWI),DROAN),(DROPS,DROPE))),((CLOAL,(BOMMO,(ANOGA,(CULPI,CULQU)))),MEGAB))
(((((DROSE,DROME),DROER),DROYA),((((DROGR,DROVI),DROWI),DROAN),DROPE)),(((BOMMO,TRICA),EPIBA),MEGAB))
(((((DROSE,DROME),DROER),DROYA),((((DROGR,DROVI),DROWI),DROAN),DROPE)),((ANOGA,AEDAE),MEGAB))
(((((DROSE,DROME),DROER),DROYA),((((DROGR,DROVI),DROWI),DROAN),DROPE)),(((CULPI,CULQU),AEDAE),MEGAB))
(((((DROSE,DROME),DROER),DROYA),((((DROGR,DROVI),DROWI),DROAN),DROPE)),(((CULPI,CULQU),AEDAE),MEGAB))
(((((DROSE,DROME),DROER),DROYA),((((DROGR,DROVI),DROWI),DROAN),DROPE)),(((CULPI,CULQU),AEDAE),MEGAB))
(((((DROSE,DROME),DROER),DROYA),((((DROGR,DROVI),DROWI),DROAN),DROPE)),(((CULPI,CULQU),AEDAE),MEGAB))
(((((DROSE,DROME),DROER),DROYA),((((DROGR,DROVI),DROWI),DROAN),DROPE)),(((CULPI,CULQU),AEDAE),MEGAB))
(((((DROSE,DROME),DROER),DROYA),((((DROGR,DROVI),DROWI),DROAN),DROPE)),((((CULPI,CULQU),ANOGA),AEDAE),MEGAB))
(((((DROSE,DROME),DROER),DROYA),((((DROGR,DROVI),DROWI),DROAN),DROPE)),((((CULQU,CULPI),ANOGA),AEDAE),MEGAB))
(((((DROSE,DROME),DROER),DROYA),((((DROGR,DROVI),DROWI),DROAN),DROPE)),(CLOAL,MEGAB))
(((((DROSE,DROME),DROER),DROYA),((((DROGR,DROVI),DROWI),DROAN),DROPE)),((CLOAL,(BOMMO,(ANOGA,(CULPI,CULQU)))),MEGAB))
(((((DROSE,DROME),DROER),DROYA),((((DROGR,DROVI),DROWI),DROAN),(DROPS,DROPE))),(((BOMMO,TRICA),EPIBA),MEGAB))
(((((DROSE,DROME),DROER),DROYA),((((DROGR,DROVI),DROWI),DROAN),(DROPS,DROPE))),((ANOGA,AEDAE),MEGAB))
(((((DROSE,DROME),DROER),DROYA),((((DROGR,DROVI),DROWI),DROAN),(DROPS,DROPE))),(((CULPI,CULQU),AEDAE),MEGAB))
(((((DROSE,DROME),DROER),DROYA),((((DROGR,DROVI),DROWI),DROAN),(DROPS,DROPE))),(((CULPI,CULQU),AEDAE),MEGAB))
(((((DROSE,DROME),DROER),DROYA),((((DROGR,DROVI),DROWI),DROAN),(DROPS,DROPE))),(((CULPI,CULQU),AEDAE),MEGAB))
(((((DROSE,DROME),DROER),DROYA),((((DROGR,DROVI),DROWI),DROAN),(DROPS,DROPE))),(((CULPI,CULQU),AEDAE),MEGAB))
(((((DROSE,DROME),DROER),DROYA),((((DROGR,DROVI),DROWI),DROAN),(DROPS,DROPE))),(((CULPI,CULQU),AEDAE),MEGAB))
(((((DROSE,DROME),DROER),DROYA),((((DROGR,DROVI),DROWI),DROAN),(DROPS,DROPE))),((((CULPI,CULQU),ANOGA),AEDAE),MEGAB))
(((((DROSE,DROME),DROER),DROYA),((((DROGR,DROVI),DROWI),DROAN),(DROPS,DROPE))),((((CULQU,CULPI),ANOGA),AEDAE),MEGAB))
(((((DROSE,DROME),DROER),DROYA),((((DROGR,DROVI),DROWI),DROAN),(DROPS,DROPE))),(CLOAL,MEGAB))
(((((DROSE,DROME),DROER),DROYA),((((DROGR,DROVI),DROWI),DROAN),(DROPS,DROPE))),((CLOAL,(BOMMO,(ANOGA,(CULPI,CULQU)))),MEGAB))
(((((DROSE,DROME),DROER),DROYA),((((DROGR,DROVI),DROWI),DROAN),DROPE)),(((BOMMO,TRICA),EPIBA),MEGAB))
(((((DROSE,DROME),DROER),DROYA),((((DROGR,DROVI),DROWI),DROAN),DROPE)),((ANOGA,AEDAE),MEGAB))
(((((DROSE,DROME),DROER),DROYA),((((DROGR,DROVI),DROWI),DROAN),DROPE)),(((CULPI,CULQU),AEDAE),MEGAB))
(((((DROSE,DROME),DROER),DROYA),((((DROGR,DROVI),DROWI),DROAN),DROPE)),(((CULPI,CULQU),AEDAE),MEGAB))
(((((DROSE,DROME),DROER),DROYA),((((DROGR,DROVI),DROWI),DROAN),DROPE)),(((CULPI,CULQU),AEDAE),MEGAB))
(((((DROSE,DROME),DROER),DROYA),((((DROGR,DROVI),DROWI),DROAN),DROPE)),(((CULPI,CULQU),AEDAE),MEGAB))
(((((DROSE,DROME),DROER),DROYA),((((DROGR,DROVI),DROWI),DROAN),DROPE)),(((CULPI,CULQU),AEDAE),MEGAB))
(((((DROSE,DROME),DROER),DROYA),((((DROGR,DROVI),DROWI),DROAN),DROPE)),((((CULPI,CULQU),ANOGA),AEDAE),MEGAB))
(((((DROSE,DROME),DROER),DROYA),((((DROGR,DROVI),DROWI),DROAN),DROPE)),((((CULQU,CULPI),ANOGA),AEDAE),MEGAB))
(((((DROSE,DROME),DROER),DROYA),((((DROGR,DROVI),DROWI),DROAN),DROPE)),(CLOAL,MEGAB))
(((((DROSE,DROME),DROER),DROYA),((((DROGR,DROVI),DROWI),DROAN),DROPE)),((CLOAL,(BOMMO,(ANOGA,(CULPI,CULQU)))),MEGAB))
(((((DROSE,DROME),DROER),DROYA),((((DROGR,DROVI),DROWI),DROAN),(DROPS,DROPE))),(((BOMMO,TRICA),EPIBA),MEGAB))
(((((DROSE,DROME),DROER),DROYA),((((DROGR,DROVI),DROWI),DROAN),(DROPS,DROPE))),((ANOGA,AEDAE),MEGAB))
(((((DROSE,DROME),DROER),DROYA),((((DROGR,DROVI),DROWI),DROAN),(DROPS,DROPE))),(((CULPI,CULQU),AEDAE),MEGAB))
(((((DROSE,DROME),DROER),DROYA),((((DROGR,DROVI),DROWI),DROAN),(DROPS,DROPE))),(((CULPI,CULQU),AEDAE),MEGAB))
(((((DROSE,DROME),DROER),DROYA),((((DROGR,DROVI),DROWI),DROAN),(DROPS,DROPE))),(((CULPI,CULQU),AEDAE),MEGAB))
(((((DROSE,DROME),DROER),DROYA),((((DROGR,DROVI),DROWI),DROAN),(DROPS,DROPE))),(((CULPI,CULQU),AEDAE),MEGAB))
(((((DROSE,DROME),DROER),DROYA),((((DROGR,DROVI),DROWI),DROAN),(DROPS,DROPE))),(((CULPI,CULQU),AEDAE),MEGAB))
(((((DROSE,DROME),DROER),DROYA),((((DROGR,DROVI),DROWI),DROAN),(DROPS,DROPE))),((((CULPI,CULQU),ANOGA),AEDAE),MEGAB))
(((((DROSE,DROME),DROER),DROYA),((((DROGR,DROVI),DROWI),DROAN),(DROPS,DROPE))),((((CULQU,CULPI),ANOGA),AEDAE),MEGAB))
(((((DROSE,DROME),DROER),DROYA),((((DROGR,DROVI),DROWI),DROAN),(DROPS,DROPE))),(CLOAL,MEGAB))
(((((DROSE,DROME),DROER),DROYA),((((DROGR,DROVI),DROWI),DROAN),(DROPS,DROPE))),((CLOAL,(BOMMO,(ANOGA,(CULPI,CULQU)))),MEGAB))
(((((DROSE,DROME),DROER),DROYA),((((DROGR,DROVI),DROWI),DROAN),DROPE)),(((BOMMO,TRICA),EPIBA),MEGAB))
(((((DROSE,DROME),DROER),DROYA),((((DROGR,DROVI),DROWI),DROAN),DROPE)),((ANOGA,AEDAE),MEGAB))
(((((DROSE,DROME),DROER),DROYA),((((DROGR,DROVI),DROWI),DROAN),DROPE)),(((CULPI,CULQU),AEDAE),MEGAB))
(((((DROSE,DROME),DROER),DROYA),((((DROGR,DROVI),DROWI),DROAN),DROPE)),(((CULPI,CULQU),AEDAE),MEGAB))
(((((DROSE,DROME),DROER),DROYA),((((DROGR,DROVI),DROWI),DROAN),DROPE)),(((CULPI,CULQU),AEDAE),MEGAB))
(((((DROSE,DROME),DROER),DROYA),((((DROGR,DROVI),DROWI),DROAN),DROPE)),(((CULPI,CULQU),AEDAE),MEGAB))
(((((DROSE,DROME),DROER),DROYA),((((DROGR,DROVI),DROWI),DROAN),DROPE)),(((CULPI,CULQU),AEDAE),MEGAB))
(((((DROSE,DROME),DROER),DROYA),((((DROGR,DROVI),DROWI),DROAN),DROPE)),((((CULPI,CULQU),ANOGA),AEDAE),MEGAB))
(((((DROSE,DROME),DROER),DROYA),((((DROGR,DROVI),DROWI),DROAN),DROPE)),((((CULQU,CULPI),ANOGA),AEDAE),MEGAB))
(((((DROSE,DROME),DROER),DROYA),((((DROGR,DROVI),DROWI),DROAN),DROPE)),(CLOAL,MEGAB))
(((((DROSE,DROME),DROER),DROYA),((((DROGR,DROVI),DROWI),DROAN),DROPE)),((CLOAL,(BOMMO,(ANOGA,(CULPI,CULQU)))),MEGAB))
(((((DROSE,DROME),DROER),DROYA),((((DROGR,DROVI),DROWI),DROAN),(DROPS,DROPE))),(((BOMMO,TRICA),EPIBA),MEGAB))
(((((DROSE,DROME),DROER),DROYA),((((DROGR,DROVI),DROWI),DROAN),(DROPS,DROPE))),((ANOGA,AEDAE),MEGAB))
(((((DROSE,DROME),DROER),DROYA),((((DROGR,DROVI),DROWI),DROAN),(DROPS,DROPE))),(((CULPI,CULQU),AEDAE),MEGAB))
(((((DROSE,DROME),DROER),DROYA),((((DROGR,DROVI),DROWI),DROAN),(DROPS,DROPE))),(((CULPI,CULQU),AEDAE),MEGAB))
(((((DROSE,DROME),DROER),DROYA),((((DROGR,DROVI),DROWI),DROAN),(DROPS,DROPE))),(((CULPI,CULQU),AEDAE),MEGAB))
(((((DROSE,DROME),DROER),DROYA),((((DROGR,DROVI),DROWI),DROAN),(DROPS,DROPE))),(((CULPI,CULQU),AEDAE),MEGAB))
(((((DROSE,DROME),DROER),DROYA),((((DROGR,DROVI),DROWI),DROAN),(DROPS,DROPE))),(((CULPI,CULQU),AEDAE),MEGAB))
(((((DROSE,DROME),DROER),DROYA),((((DROGR,DROVI),DROWI),DROAN),(DROPS,DROPE))),((((CULPI,CULQU),ANOGA),AEDAE),MEGAB))
(((((DROSE,DROME),DROER),DROYA),((((DROGR,DROVI),DROWI),DROAN),(DROPS,DROPE))),((((CULQU,CULPI),ANOGA),AEDAE),MEGAB))
(((((DROSE,DROME),DROER),DROYA),((((DROGR,DROVI),DROWI),DROAN),(DROPS,DROPE))),(CLOAL,MEGAB))
(((((DROSE,DROME),DROER),DROYA),((((DROGR,DROVI),DROWI),DROAN),(DROPS,DROPE))),((CLOAL,(BOMMO,(ANOGA,(CULPI,CULQU)))),MEGAB))
(((((DROSE,DROME),DROER),DROYA),((((DROGR,DROVI),DROWI),DROAN),DROPE)),(((BOMMO,TRICA),EPIBA),MEGAB))
(((((DROSE,DROME),DROER),DROYA),((((DROGR,DROVI),DROWI),DROAN),DROPE)),((ANOGA,AEDAE),MEGAB))
(((((DROSE,DROME),DROER),DROYA),((((DROGR,DROVI),DROWI),DROAN),DROPE)),(((CULPI,CULQU),AEDAE),MEGAB))
(((((DROSE,DROME),DROER),DROYA),((((DROGR,DROVI),DROWI),DROAN),DROPE)),(((CULPI,CULQU),AEDAE),MEGAB))
(((((DROSE,DROME),DROER),DROYA),((((DROGR,DROVI),DROWI),DROAN),DROPE)),(((CULPI,CULQU),AEDAE),MEGAB))
(((((DROSE,DROME),DROER),DROYA),((((DROGR,DROVI),DROWI),DROAN),DROPE)),(((CULPI,CULQU),AEDAE),MEGAB))
(((((DROSE,DROME),DROER),DROYA),((((DROGR,DROVI),DROWI),DROAN),DROPE)),(((CULPI,CULQU),AEDAE),MEGAB))
(((((DROSE,DROME),DROER),DROYA),((((DROGR,DROVI),DROWI),DROAN),DROPE)),((((CULPI,CULQU),ANOGA),AEDAE),MEGAB))
(((((DROSE,DROME),DROER),DROYA),((((DROGR,DROVI),DROWI),DROAN),DROPE)),((((CULQU,CULPI),ANOGA),AEDAE),MEGAB))
(((((DROSE,DROME),DROER),DROYA),((((DROGR,DROVI),DROWI),DROAN),DROPE)),(CLOAL,MEGAB))
(((((DROSE,DROME),DROER),DROYA),((((DROGR,DROVI),DROWI),DROAN),DROPE)),((CLOAL,(BOMMO,(ANOGA,(CULPI,CULQU)))),MEGAB))
(((((DROSE,DROME),DROER),DROYA),((((DROGR,DROVI),DROWI),DROAN),(DROPS,DROPE))),(((BOMMO,TRICA),EPIBA),MEGAB))
(((((DROSE,DROME),DROER),DROYA),((((DROGR,DROVI),DROWI),DROAN),(DROPS,DROPE))),((ANOGA,AEDAE),MEGAB))
(((((DROSE,DROME),DROER),DROYA),((((DROGR,DROVI),DROWI),DROAN),(DROPS,DROPE))),(((CULPI,CULQU),AEDAE),MEGAB))
(((((DROSE,DROME),DROER),DROYA),((((DROGR,DROVI),DROWI),DROAN),(DROPS,DROPE))),(((CULPI,CULQU),AEDAE),MEGAB))
(((((DROSE,DROME),DROER),DROYA),((((DROGR,DROVI),DROWI),DROAN),(DROPS,DROPE))),(((CULPI,CULQU),AEDAE),MEGAB))
(((((DROSE,DROME),DROER),DROYA),((((DROGR,DROVI),DROWI),DROAN),(DROPS,DROPE))),(((CULPI,CULQU),AEDAE),MEGAB))
(((((DROSE,DROME),DROER),DROYA),((((DROGR,DROVI),DROWI),DROAN),(DROPS,DROPE))),(((CULPI,CULQU),AEDAE),MEGAB))
(((((DROSE,DROME),DROER),DROYA),((((DROGR,DROVI),DROWI),DROAN),(DROPS,DROPE))),((((CULPI,CULQU),ANOGA),AEDAE),MEGAB))
(((((DROSE,DROME),DROER),DROYA),((((DROGR,DROVI),DROWI),DROAN),(DROPS,DROPE))),((((CULQU,CULPI),ANOGA),AEDAE),MEGAB))
(((((DROSE,DROME),DROER),DROYA),((((DROGR,DROVI),DROWI),DROAN),(DROPS,DROPE))),(CLOAL,MEGAB))
(((((DROSE,DROME),DROER),DROYA),((((DROGR,DROVI),DROWI),DROAN),(DROPS,DROPE))),((CLOAL,(BOMMO,(ANOGA,(CULPI,CULQU)))),MEGAB))
(((((DROSE,DROME),DROER),DROYA),((((DROGR,DROVI),DROWI),DROAN),DROPE)),(((BOMMO,TRICA),EPIBA),MEGAB))
(((((DROSE,DROME),DROER),DROYA),((((DROGR,DROVI),DROWI),DROAN),DROPE)),((ANOGA,AEDAE),MEGAB))
(((((DROSE,DROME),DROER),DROYA),((((DROGR,DROVI),DROWI),DROAN),DROPE)),(((CULPI,CULQU),AEDAE),MEGAB))
(((((DROSE,DROME),DROER),DROYA),((((DROGR,DROVI),DROWI),DROAN),DROPE)),(((CULPI,CULQU),AEDAE),MEGAB))
(((((DROSE,DROME),DROER),DROYA),((((DROGR,DROVI),DROWI),DROAN),DROPE)),(((CULPI,CULQU),AEDAE),MEGAB))
(((((DROSE,DROME),DROER),DROYA),((((DROGR,DROVI),DROWI),DROAN),DROPE)),(((CULPI,CULQU),AEDAE),MEGAB))
(((((DROSE,DROME),DROER),DROYA),((((DROGR,DROVI),DROWI),DROAN),DROPE)),(((CULPI,CULQU),AEDAE),MEGAB))
(((((DROSE,DROME),DROER),DROYA),((((DROGR,DROVI),DROWI),DROAN),DROPE)),((((CULPI,CULQU),ANOGA),AEDAE),MEGAB))
(((((DROSE,DROME),DROER),DROYA),((((DROGR,DROVI),DROWI),DROAN),DROPE)),((((CULQU,CULPI),ANOGA),AEDAE),MEGAB))
(((((DROSE,DROME),DROER),DROYA),((((DROGR,DROVI),DROWI),DROAN),DROPE)),(CLOAL,MEGAB))
(((((DROSE,DROME),DROER),DROYA),((((DROGR,DROVI),DROWI),DROAN),DROPE)),((CLOAL,(BOMMO,(ANOGA,(CULPI,CULQU)))),MEGAB))
(((((DROSE,DROME),DROER),DROYA),((((DROGR,DROVI),DROWI),DROAN),(DROPS,DROPE))),(((BOMMO,TRICA),EPIBA),MEGAB))
(((((DROSE,DROME),DROER),DROYA),((((DROGR,DROVI),DROWI),DROAN),(DROPS,DROPE))),((ANOGA,AEDAE),MEGAB))
(((((DROSE,DROME),DROER),DROYA),((((DROGR,DROVI),DROWI),DROAN),(DROPS,DROPE))),(((CULPI,CULQU),AEDAE),MEGAB))
(((((DROSE,DROME),DROER),DROYA),((((DROGR,DROVI),DROWI),DROAN),(DROPS,DROPE))),(((CULPI,CULQU),AEDAE),MEGAB))
(((((DROSE,DROME),DROER),DROYA),((((DROGR,DROVI),DROWI),DROAN),(DROPS,DROPE))),(((CULPI,CULQU),AEDAE),MEGAB))
(((((DROSE,DROME),DROER),DROYA),((((DROGR,DROVI),DROWI),DROAN),(DROPS,DROPE))),(((CULPI,CULQU),AEDAE),MEGAB))
(((((DROSE,DROME),DROER),DROYA),((((DROGR,DROVI),DROWI),DROAN),(DROPS,DROPE))),(((CULPI,CULQU),AEDAE),MEGAB))
(((((DROSE,DROME),DROER),DROYA),((((DROGR,DROVI),DROWI),DROAN),(DROPS,DROPE))),((((CULPI,CULQU),ANOGA),AEDAE),MEGAB))
(((((DROSE,DROME),DROER),DROYA),((((DROGR,DROVI),DROWI),DROAN),(DROPS,DROPE))),((((CULQU,CULPI),ANOGA),AEDAE),MEGAB))
(((((DROSE,DROME),DROER),DROYA),((((DROGR,DROVI),DROWI),DROAN),(DROPS,DROPE))),(CLOAL,MEGAB))
(((((DROSE,DROME),DROER),DROYA),((((DROGR,DROVI),DROWI),DROAN),(DROPS,DROPE))),((CLOAL,(BOMMO,(ANOGA,(CULPI,CULQU)))),MEGAB))
((((((DROSE,DROSI),DROME),DROER),DROYA),((((DROGR,DROVI),DROWI),DROAN),DROPE)),(((BOMMO,TRICA),EPIBA),MEGAB))
((((((DROSE,DROSI),DROME),DROER),DROYA),((((DROGR,DROVI),DROWI),DROAN),DROPE)),((ANOGA,AEDAE),MEGAB))
((((((DROSE,DROSI),DROME),DROER),DROYA),((((DROGR,DROVI),DROWI),DROAN),DROPE)),(((CULPI,CULQU),AEDAE),MEGAB))
((((((DROSE,DROSI),DROME),DROER),DROYA),((((DROGR,DROVI),DROWI),DROAN),DROPE)),(((CULPI,CULQU),AEDAE),MEGAB))
((((((DROSE,DROSI),DROME),DROER),DROYA),((((DROGR,DROVI),DROWI),DROAN),DROPE)),(((CULPI,CULQU),AEDAE),MEGAB))
((((((DROSE,DROSI),DROME),DROER),DROYA),((((DROGR,DROVI),DROWI),DROAN),DROPE)),(((CULPI,CULQU),AEDAE),MEGAB))
((((((DROSE,DROSI),DROME),DROER),DROYA),((((DROGR,DROVI),DROWI),DROAN),DROPE)),(((CULPI,CULQU),AEDAE),MEGAB))
((((((DROSE,DROSI),DROME),DROER),DROYA),((((DROGR,DROVI),DROWI),DROAN),DROPE)),((((CULPI,CULQU),ANOGA),AEDAE),MEGAB))
((((((DROSE,DROSI),DROME),DROER),DROYA),((((DROGR,DROVI),DROWI),DROAN),DROPE)),((((CULQU,CULPI),ANOGA),AEDAE),MEGAB))
((((((DROSE,DROSI),DROME),DROER),DROYA),((((DROGR,DROVI),DROWI),DROAN),DROPE)),(CLOAL,MEGAB))
((((((DROSE,DROSI),DROME),DROER),DROYA),((((DROGR,DROVI),DROWI),DROAN),DROPE)),((CLOAL,(BOMMO,(ANOGA,(CULPI,CULQU)))),MEGAB))
((((((DROSE,DROSI),DROME),DROER),DROYA),((((DROGR,DROVI),DROWI),DROAN),(DROPS,DROPE))),(((BOMMO,TRICA),EPIBA),MEGAB))
((((((DROSE,DROSI),DROME),DROER),DROYA),((((DROGR,DROVI),DROWI),DROAN),(DROPS,DROPE))),((ANOGA,AEDAE),MEGAB))
((((((DROSE,DROSI),DROME),DROER),DROYA),((((DROGR,DROVI),DROWI),DROAN),(DROPS,DROPE))),(((CULPI,CULQU),AEDAE),MEGAB))
((((((DROSE,DROSI),DROME),DROER),DROYA),((((DROGR,DROVI),DROWI),DROAN),(DROPS,DROPE))),(((CULPI,CULQU),AEDAE),MEGAB))
((((((DROSE,DROSI),DROME),DROER),DROYA),((((DROGR,DROVI),DROWI),DROAN),(DROPS,DROPE))),(((CULPI,CULQU),AEDAE),MEGAB))
((((((DROSE,DROSI),DROME),DROER),DROYA),((((DROGR,DROVI),DROWI),DROAN),(DROPS,DROPE))),(((CULPI,CULQU),AEDAE),MEGAB))
((((((DROSE,DROSI),DROME),DROER),DROYA),((((DROGR,DROVI),DROWI),DROAN),(DROPS,DROPE))),(((CULPI,CULQU),AEDAE),MEGAB))
((((((DROSE,DROSI),DROME),DROER),DROYA),((((DROGR,DROVI),DROWI),DROAN),(DROPS,DROPE))),((((CULPI,CULQU),ANOGA),AEDAE),MEGAB))
((((((DROSE,DROSI),DROME),DROER),DROYA),((((DROGR,DROVI),DROWI),DROAN),(DROPS,DROPE))),((((CULQU,CULPI),ANOGA),AEDAE),MEGAB))
((((((DROSE,DROSI),DROME),DROER),DROYA),((((DROGR,DROVI),DROWI),DROAN),(DROPS,DROPE))),(CLOAL,MEGAB))
((((((DROSE,DROSI),DROME),DROER),DROYA),((((DROGR,DROVI),DROWI),DROAN),(DROPS,DROPE))),((CLOAL,(BOMMO,(ANOGA,(CULPI,CULQU)))),MEGAB))
((((DROPE,DROPS),(DROAN,((DROER,DROYA),((DROSE,DROSI),DROME)))),DROWI),((DROGR,DROVI),(MEGAB,(EPIBA,((BOMMO,TRICA),(CLOAL,((AEDAE,(CULPI,CULQU)),ANOGA)))))))
((((DROPE,DROPS),(DROAN,((DROER,DROYA),((DROSE,DROSI),DROME)))),DROWI),((DROGR,(DROMO,DROVI)),(MEGAB,(EPIBA,((BOMMO,TRICA),(CLOAL,((AEDAE,(CULPI,CULQU)),ANOGA)))))))
((((DROPE,DROPS),(DROAN,((DROER,DROYA),((DROSE,DROSI),DROME)))),DROWI),(DROGR,(MEGAB,(EPIBA,((BOMMO,TRICA),(CLOAL,((AEDAE,(CULPI,CULQU)),ANOGA)))))))
((AEDAE,(((DROAN,(((DROER,DROYA),(DROSE,DROSI)),DROME)),(DROWI,((DROMO,DROVI),DROGR))),(DROPE,DROPS))),((CULPI,CULQU),ANOGA))
(((((DROVI,(DROMO,DROGR)),DROWI),(DROPS,DROPE)),(DROAN,(DROER,(DROYA,((DROSE,DROSI),DROME))))),(MEGAB,(((BOMMO,TRICA),CLOAL),(AEDAE,(ANOGA,(CULPI,CULQU))))))
((((DROGR,DROMO),DROVI),(((DROPS,DROPE),(DROAN,(DROER,(DROYA,(DROSI,(DROSE,DROME)))))),DROWI)),(((CULPI,CULQU),ANOGA),AEDAE))
((((DROGR,DROMO),DROVI),(((DROPS,DROPE),(DROAN,(DROER,(DROYA,(DROSI,(DROSE,DROME)))))),DROWI)),(((CULPI,CULQU),ANOGA),AEDAE))
((((DROGR,DROMO),DROVI),(((DROPS,DROPE),(DROAN,(DROER,(DROYA,(DROSI,(DROSE,DROME)))))),DROWI)),(ANOGA,(CULPI,CULQU)))
((((DROGR,DROMO),DROVI),(((DROPS,DROPE),(DROAN,(DROER,(DROYA,(DROSI,(DROSE,DROME)))))),DROWI)),AEDAE)
(BOMMO,((DROWI,(DROMO,(DROGR,DROVI))),(DROAN,((DROSI,DROSE),((DROYA,DROER),DROME)))))
((((((((DROME,(DROSE,DROSI)),(DROYA,DROER)),DROAN),(DROPE,DROPS)),(DROMO,(DROGR,DROVI))),DROWI),(EPIBA,MEGAB)),(CLOAL,(AEDAE,((CULPI,CULQU),ANOGA))))
((DROGR,(DROVI,DROMO)),(DROWI,((DROPE,DROPS),((DROYA,((DROSE,DROSI),DROME)),DROER))))
((TRICA,((CLOAL,((AEDAE,ANOGA),(CULPI,CULQU))),((((DROMO,DROVI),DROGR),((DROPE,DROPS),(DROAN,((DROER,((DROSE,DROSI),DROME)),DROYA)))),MEGAB))),BOMMO)
(((((((((DROYA,((DROSE,DROSI),DROME)),DROER),DROAN),DROWI),DROPE),((DROMO,DROVI),DROGR)),EPIBA),MEGAB),((BOMMO,TRICA),(ANOGA,(AEDAE,(CULPI,CULQU)))))
(((((((((DROYA,((DROSE,DROSI),DROME)),DROER),DROAN),DROWI),(DROPE,DROPS)),((DROMO,DROVI),DROGR)),EPIBA),MEGAB),((BOMMO,TRICA),(ANOGA,(AEDAE,(CULPI,CULQU)))))
(((((((((DROYA,((DROSE,DROSI),DROME)),DROER),DROAN),DROWI),DROPS),((DROMO,DROVI),DROGR)),EPIBA),MEGAB),((BOMMO,TRICA),(ANOGA,(AEDAE,(CULPI,CULQU)))))
(((((((((DROYA,((DROSE,DROSI),DROME)),DROER),DROAN),DROWI),(DROPS,DROPE)),((DROMO,DROVI),DROGR)),EPIBA),MEGAB),((BOMMO,TRICA),(ANOGA,(AEDAE,(CULPI,CULQU)))))
((((DROSE,DROYA),(DROSI,DROME)),(DROPE,DROPS)),DROWI)
(((DROPE,DROPS),(DROAN,((((DROSE,DROSI),DROME),DROYA),DROER))),(DROGR,(DROMO,DROVI)))
((((EPIBA,MEGAB),CLOAL),TRICA),((((DROMO,(DROVI,DROGR)),(DROPE,DROPS)),DROWI),(((DROER,DROYA),DROAN),((DROSE,DROSI),DROME))))
((((DROER,((DROSE,DROSI),DROME)),DROYA),DROAN),((DROPS,DROPE),(DROWI,(DROMO,(DROGR,DROVI)))))
((((DROSE,(DROER,DROME)),DROYA),DROSI),DROAN)
(DROME,((DROSI,DROSE),(DROYA,DROER)))
(((((DROER,DROYA),((DROSI,DROSE),DROME)),DROAN),(DROPE,DROPS)),(((DROGR,(DROVI,DROMO)),DROWI),((BOMMO,TRICA),(EPIBA,(MEGAB,(CLOAL,(ANOGA,(AEDAE,(CULPI,CULQU)))))))))
((((((DROSI,DROSE),DROME),(DROER,DROYA)),DROAN),(DROPS,DROPE)),(((DROMO,DROVI),DROGR),(DROWI,(MEGAB,((CULPI,CULQU),ANOGA)))))
((((DROGR,DROVI),(((DROPS,DROPE),(DROAN,((DROER,DROYA),((DROSI,DROSE),DROME)))),DROWI)),(((ANOGA,(CULPI,CULQU)),AEDAE),CLOAL)),TRICA)
((((DROMO,DROVI),(((DROPS,DROPE),(DROAN,((DROER,DROYA),((DROSI,DROSE),DROME)))),DROWI)),(((ANOGA,(CULPI,CULQU)),AEDAE),CLOAL)),TRICA)
(((DROMO,(((DROPS,DROPE),(DROAN,((DROER,DROYA),((DROSI,DROSE),DROME)))),DROWI)),(((ANOGA,(CULPI,CULQU)),AEDAE),CLOAL)),TRICA)
(((DROPS,DROWI),(DROMO,DROVI)),(DROER,((DROAN,((DROSE,DROSI),DROME)),DROYA)))
(((((DROYA,(((DROSE,DROSI),DROME),DROER)),DROAN),DROWI),(DROPE,DROPS)),(((DROMO,DROGR),DROVI),(MEGAB,((CLOAL,(TRICA,BOMMO)),(AEDAE,(ANOGA,(CULPI,CULQU)))))))
((((((((DROSI,DROSE),DROME),DROER),DROYA),DROAN),(DROPE,DROPS)),DROWI),((DROGR,(DROMO,DROVI)),(MEGAB,((TRICA,CLOAL),(AEDAE,ANOGA)))))
(((DROSE,DROME),DROAN),(((DROMO,DROVI),DROWI),(DROPS,DROPE)))
((((((DROVI,DROGR),DROMO),DROWI),(DROPS,DROPE)),(BOMMO,((DROER,((DROSI,DROSE),DROME)),DROYA))),(DROAN,(MEGAB,(AEDAE,(ANOGA,(CULPI,CULQU))))))
((((ANOGA,AEDAE),(CULPI,CULQU)),(((EPIBA,MEGAB),(((DROGR,DROVI),((DROWI,((DROPE,DROPS),DROMO)),DROAN)),((DROER,DROYA),(DROME,(DROSE,DROSI))))),CLOAL)),(BOMMO,TRICA))
((((ANOGA,AEDAE),(CULPI,CULQU)),(((EPIBA,MEGAB),(((DROGR,DROVI),((DROWI,((DROPE,DROPS),DROMO)),DROAN)),((DROER,DROYA),(DROME,(DROSE,DROSI))))),CLOAL)),(BOMMO,TRICA))
((TRICA,BOMMO),((((DROGR,(DROMO,DROVI)),DROWI),(DROAN,(((DROSI,DROSE),DROME),(DROYA,DROER)))),(DROPE,DROPS)))
((TRICA,BOMMO),((((DROGR,(DROMO,DROVI)),DROWI),(DROAN,(((DROSI,DROSE),DROME),(DROYA,DROER)))),(DROPE,DROPS)))
(DROYA,((DROSI,DROSE),DROME))
((((((DROSI,DROSE),DROME),((DROAN,(DROWI,((DROVI,DROMO),DROGR))),(DROPE,DROPS))),DROER),DROYA),BOMMO)
((((((DROSI,DROSE),DROME),((DROAN,(DROWI,((DROVI,DROMO),DROGR))),(DROPE,DROPS))),DROER),((CULPI,CULQU),DROYA)),BOMMO)
((AEDAE,(ANOGA,(CULPI,CULQU))),(((DROGR,DROVI),DROMO),((((DROER,(DROYA,((DROSE,DROSI),DROME))),DROAN),(DROPS,DROPE)),DROWI)))
(((CULPI,CULQU),ANOGA),(((DROGR,DROVI),DROMO),((((DROER,(DROYA,((DROSE,DROSI),DROME))),DROAN),(DROPS,DROPE)),DROWI)))
(ANOGA,(((DROGR,DROVI),DROMO),((((DROER,(DROYA,((DROSE,DROSI),DROME))),DROAN),(DROPS,DROPE)),DROWI)))
((AEDAE,((CULPI,CULQU),ANOGA)),(((DROGR,DROVI),DROMO),((((DROER,(DROYA,((DROSE,DROSI),DROME))),DROAN),(DROPS,DROPE)),DROWI)))
(((ANOGA,(CULPI,CULQU)),AEDAE),(((DROGR,DROVI),DROMO),((((DROER,(DROYA,((DROSE,DROSI),DROME))),DROAN),(DROPS,DROPE)),DROWI)))
(CLOAL,(DROER,((((DROMO,DROVI),DROWI),DROAN),(DROYA,(DROME,(DROSE,DROSI))))))
(((((((DROYA,DROER),(DROSI,DROSE)),DROME),DROAN),(DROPS,DROPE)),(DROGR,(DROVI,DROMO))),(DROWI,((BOMMO,TRICA),CLOAL)))
(((((((DROYA,DROER),(DROSI,DROSE)),DROME),DROAN),(DROPS,DROPE)),(DROGR,(DROVI,DROMO))),(DROWI,(AEDAE,(ANOGA,(BOMMO,(CULPI,CULQU))))))
(((DROMO,DROVI),DROGR),(DROAN,(((DROYA,(DROSE,DROME)),DROER),(DROWI,(DROPE,DROPS)))))
((((((DROME,(DROSE,DROSI)),(DROER,DROYA)),DROAN),(DROPE,DROPS)),DROWI),((DROGR,DROMO),(DROVI,((EPIBA,MEGAB),((CLOAL,BOMMO),(TRICA,(AEDAE,(ANOGA,(CULPI,CULQU)))))))))
(((((DROSI,DROSE),DROME),DROER),DROYA),(DROPS,DROPE))
(((((((DROSE,DROSI),DROME),(DROYA,DROER)),DROAN),(DROPE,DROPS)),DROWI),(((DROMO,DROVI),DROGR),(MEGAB,((BOMMO,TRICA),(AEDAE,(ANOGA,(CULPI,CULQU)))))))
((BOMMO,TRICA),(((ANOGA,(AEDAE,(CULPI,CULQU))),(MEGAB,(((DROER,(((DROSE,DROSI),DROME),DROYA)),((DROMO,(DROGR,DROVI)),((DROPS,DROPE),DROAN))),DROWI))),CLOAL))
((DROWI,((DROPS,DROPE),(DROAN,((DROME,(DROSE,DROSI)),(DROER,DROYA))))),((DROGR,DROVI),(DROMO,(BOMMO,(AEDAE,(ANOGA,(CULPI,CULQU)))))))
((((((DROSI,DROSE),DROME),(DROER,DROYA)),DROAN),(DROPE,DROPS)),((DROWI,MEGAB),((EPIBA,((DROMO,DROVI),DROGR)),((TRICA,CLOAL),(AEDAE,(ANOGA,(CULPI,CULQU)))))))
(DROWI,((DROGR,(DROVI,DROMO)),(DROAN,((DROPE,DROPS),(DROYA,((DROME,(DROSE,DROSI)),DROER))))))
((BOMMO,TRICA),(MEGAB,((DROMO,(DROGR,DROVI)),(DROWI,((DROAN,(DROPE,DROPS)),((DROYA,DROER),((DROSI,DROSE),DROME)))))))
(((((DROMO,(DROGR,DROVI)),DROWI),(DROPE,DROPS)),(DROAN,((((DROSE,DROSI),DROME),DROER),DROYA))),(CULPI,CULQU))
(((DROPE,DROPS),(((((DROER,DROYA),(DROSE,DROSI)),DROME),DROAN),DROWI)),(((DROGR,DROMO),DROVI),(MEGAB,(CLOAL,TRICA))))
(((DROPE,DROPS),(((((DROER,DROYA),(DROSE,DROSI)),DROME),DROAN),DROWI)),(((DROGR,DROMO),DROVI),(MEGAB,(CLOAL,(AEDAE,(ANOGA,(CULPI,CULQU)))))))
((((DROSI,DROSE),DROME),(DROER,DROYA)),DROAN)
(((DROER,(((DROSE,DROSI),DROME),DROYA)),DROAN),((DROPE,DROPS),(DROWI,((DROMO,DROVI),DROGR))))
(((((((((((((DROSE,DROSI),DROME),DROER),DROYA),DROAN),DROPS),DROWI),((DROVI,DROMO),DROGR)),EPIBA),MEGAB),(BOMMO,TRICA)),CLOAL),((ANOGA,(CULPI,CULQU)),AEDAE))
((((((((((((DROSE,DROME),DROER),DROYA),DROAN),DROPS),DROWI),((DROVI,DROMO),DROGR)),EPIBA),MEGAB),(BOMMO,TRICA)),CLOAL),((ANOGA,(CULPI,CULQU)),AEDAE))
((((((DROSI,DROME),DROER),DROAN),DROWI),(DROPE,DROPS)),((BOMMO,TRICA),(CULPI,CULQU)))
((((((DROSI,DROME),DROER),DROAN),DROWI),DROPE),((BOMMO,TRICA),(CULPI,CULQU)))
((BOMMO,TRICA),((((DROGR,(DROMO,DROVI)),(((DROAN,((DROYA,DROER),((DROSI,DROSE),DROME))),(DROPE,DROPS)),DROWI)),(MEGAB,((ANOGA,(CULPI,CULQU)),AEDAE))),CLOAL))
(((((((DROER,DROME),DROYA),(DROSE,DROSI)),(DROPE,DROAN)),((DROGR,DROVI),DROMO)),DROWI),MEGAB)
(((((DROGR,(DROMO,DROVI)),(DROWI,((DROPE,DROPS),(DROAN,((DROER,((DROSE,DROSI),DROME)),DROYA))))),(AEDAE,ANOGA)),TRICA),BOMMO)
(((((DROGR,(DROMO,DROVI)),(DROWI,((DROPE,DROPS),(DROAN,((DROER,((DROSE,DROSI),DROME)),DROYA))))),(ANOGA,((CULPI,CULQU),AEDAE))),TRICA),BOMMO)
(((((DROGR,(DROMO,DROVI)),(DROWI,((DROPE,DROPS),(DROAN,((DROER,((DROSE,DROSI),DROME)),DROYA))))),((CULPI,CULQU),ANOGA)),TRICA),BOMMO)
(((((DROGR,(DROMO,DROVI)),(DROWI,((DROPE,DROPS),(DROAN,((DROER,((DROSE,DROSI),DROME)),DROYA))))),(AEDAE,ANOGA)),TRICA),BOMMO)
((DROVI,DROMO),((DROAN,((DROME,(DROSE,DROSI)),DROER)),(DROPS,DROPE)))
(((((DROAN,(((DROGR,DROMO),DROVI),DROWI)),(DROPE,DROPS)),(DROSI,(DROER,DROYA))),DROME),((TRICA,BOMMO),(CULPI,CULQU)))
((((((((DROGR,(DROMO,DROVI)),DROWI),(DROPE,DROPS)),((((DROSE,DROSI),DROME),DROER),DROYA)),DROAN),(BOMMO,TRICA)),AEDAE),(ANOGA,(CULPI,CULQU)))
(((((DROAN,(DROER,(DROYA,((DROSE,DROSI),DROME)))),((DROPE,DROPS),((DROVI,DROMO),DROGR))),DROWI),((AEDAE,(ANOGA,(CULPI,CULQU))),MEGAB)),TRICA)
((BOMMO,CLOAL),((AEDAE,(CULPI,CULQU)),(((DROGR,(DROMO,DROVI)),(DROAN,((DROPE,DROPS),((DROER,((DROSI,DROSE),DROME)),DROYA)))),DROWI)))
((BOMMO,CLOAL),((((CULPI,CULQU),ANOGA),AEDAE),(((DROGR,(DROMO,DROVI)),(DROAN,((DROPE,DROPS),((DROER,((DROSI,DROSE),DROME)),DROYA)))),DROWI)))
(DROME,((DROSE,DROSI),(DROYA,DROER)))
(((((((DROPE,DROPS),(DROAN,((MEGAB,EPIBA),((DROER,DROYA),(DROSE,DROME))))),((DROVI,DROMO),DROGR)),DROWI),((AEDAE,((CULPI,CULQU),ANOGA)),CLOAL)),BOMMO),TRICA)
(DROVI,(((DROAN,DROER),(DROME,DROSE)),(DROPE,DROPS)))
(DROVI,(((DROAN,DROER),(DROME,DROSE)),DROPE))
(DROVI,(((DROAN,DROER),(DROME,DROSE)),(DROPS,DROPE)))
(TRICA,((((CULPI,CULQU),ANOGA),AEDAE),(((DROMO,(DROVI,DROGR)),DROWI),((DROPE,DROPS),(DROAN,((DROER,DROYA),((DROSE,DROSI),DROME)))))))
(((((((DROVI,(DROMO,DROGR)),DROWI),((DROPE,DROPS),(DROAN,((DROYA,((DROSE,DROSI),DROME)),DROER)))),((BOMMO,CLOAL),(AEDAE,((CULPI,CULQU),ANOGA)))),EPIBA),TRICA),MEGAB)
(TRICA,((AEDAE,ANOGA),(DROWI,((DROGR,(DROMO,DROVI)),(DROPE,(DROAN,(DROSI,((DROYA,DROER),(DROME,DROSE)))))))))
(DROME,(DROSE,(DROSI,(DROYA,DROER))))
((DROPS,DROPE),((((DROMO,DROVI),DROGR),DROWI),(DROAN,((DROER,DROYA),((DROSI,DROSE),DROME)))))
(((BOMMO,TRICA),(ANOGA,AEDAE)),(((DROWI,(DROAN,(((DROSE,DROSI),DROME),(DROYA,DROER)))),((DROVI,DROMO),DROGR)),(DROPS,DROPE)))
((((((((DROSI,DROSE),DROME),DROER),DROYA),DROAN),DROPE),((DROGR,DROMO),DROVI)),DROWI)
((((CULPI,CULQU),ANOGA),AEDAE),(MEGAB,(((DROER,(DROYA,((DROSE,DROSI),DROME))),((DROPE,DROPS),DROAN)),(((DROMO,DROVI),DROGR),DROWI))))
((((CULPI,CULQU),ANOGA),AEDAE),(MEGAB,(((DROER,(DROYA,((DROSE,DROSI),DROME))),((DROPE,DROPS),DROAN)),(((DROMO,DROVI),DROGR),DROWI))))
(((CULPI,CULQU),ANOGA),(MEGAB,(((DROER,(DROYA,((DROSE,DROSI),DROME))),((DROPE,DROPS),DROAN)),(((DROMO,DROVI),DROGR),DROWI))))
(((CULPI,CULQU),ANOGA),(MEGAB,(((DROER,(DROYA,((DROSE,DROSI),DROME))),((DROPE,DROPS),DROAN)),(((DROMO,DROVI),DROGR),DROWI))))
((CULPI,CULQU),(MEGAB,(((DROER,(DROYA,((DROSE,DROSI),DROME))),((DROPE,DROPS),DROAN)),(((DROMO,DROVI),DROGR),DROWI))))
(ANOGA,(MEGAB,(((DROER,(DROYA,((DROSE,DROSI),DROME))),((DROPE,DROPS),DROAN)),(((DROMO,DROVI),DROGR),DROWI))))
((CULPI,CULQU),(MEGAB,(((DROER,(DROYA,((DROSE,DROSI),DROME))),((DROPE,DROPS),DROAN)),(((DROMO,DROVI),DROGR),DROWI))))
(((CULPI,CULQU),ANOGA),(MEGAB,(((DROER,(DROYA,((DROSE,DROSI),DROME))),((DROPE,DROPS),DROAN)),(((DROMO,DROVI),DROGR),DROWI))))
(((CULPI,CULQU),ANOGA),(MEGAB,(((DROER,(DROYA,((DROSE,DROSI),DROME))),((DROPE,DROPS),DROAN)),(((DROMO,DROVI),DROGR),DROWI))))
(((CULPI,CULQU),ANOGA),(MEGAB,(((DROER,(DROYA,((DROSE,DROSI),DROME))),((DROPE,DROPS),DROAN)),(((DROMO,DROVI),DROGR),DROWI))))
((MEGAB,(((DROER,(DROYA,((DROSE,DROSI),DROME))),((DROPE,DROPS),DROAN)),(((DROMO,DROVI),DROGR),DROWI))),AEDAE)
((AEDAE,ANOGA),(MEGAB,(((DROER,(DROYA,((DROSE,DROSI),DROME))),((DROPE,DROPS),DROAN)),(((DROMO,DROVI),DROGR),DROWI))))
((((CULPI,CULQU),ANOGA),AEDAE),(MEGAB,(((DROER,(DROYA,((DROSE,DROSI),DROME))),((DROPE,DROPS),DROAN)),(((DROMO,DROVI),DROGR),DROWI))))
((((CULPI,CULQU),ANOGA),AEDAE),(MEGAB,(((DROER,(DROYA,((DROSE,DROSI),DROME))),((DROPE,DROPS),DROAN)),(((DROMO,DROVI),DROGR),DROWI))))
((((CULPI,CULQU),ANOGA),AEDAE),(MEGAB,(((DROER,(DROYA,((DROSE,DROSI),DROME))),((DROPE,DROPS),DROAN)),(((DROMO,DROVI),DROGR),DROWI))))
((((CULPI,CULQU),ANOGA),AEDAE),(MEGAB,(((DROER,(DROYA,((DROSE,DROSI),DROME))),((DROPE,DROPS),DROAN)),(((DROMO,DROVI),DROGR),DROWI))))
((((CULPI,CULQU),ANOGA),AEDAE),(MEGAB,(((DROER,(DROYA,((DROSE,DROSI),DROME))),((DROPE,DROPS),DROAN)),(((DROMO,DROVI),DROGR),DROWI))))
((((CULPI,CULQU),ANOGA),AEDAE),(MEGAB,(((DROER,(DROYA,((DROSE,DROSI),DROME))),((DROPE,DROPS),DROAN)),(((DROMO,DROVI),DROGR),DROWI))))
(((CULPI,CULQU),ANOGA),(MEGAB,(((DROER,(DROYA,((DROSE,DROSI),DROME))),((DROPE,DROPS),DROAN)),(((DROMO,DROVI),DROGR),DROWI))))
((((DROAN,(((DROER,DROYA),DROME),(DROSE,DROSI))),DROVI),(DROPS,DROPE)),DROWI)
(((TRICA,BOMMO),CLOAL),(((DROMO,DROVI),DROGR),((((DROER,DROYA),(DROSE,DROME)),(DROAN,DROWI)),(DROPE,DROPS))))
((((AEDAE,(ANOGA,(CULPI,CULQU))),MEGAB),CLOAL),(((DROMO,DROVI),DROGR),((((DROER,DROYA),(DROSE,DROME)),(DROAN,DROWI)),(DROPE,DROPS))))
(((DROWI,(DROPE,DROPS)),(DROAN,((DROER,DROYA),((DROSI,DROSE),DROME)))),(((DROMO,DROGR),DROVI),((BOMMO,TRICA),(MEGAB,(CLOAL,((ANOGA,AEDAE),(CULPI,CULQU)))))))
(((DROWI,(DROPE,DROPS)),(DROAN,((DROER,DROYA),((DROSI,DROSE),DROME)))),(((DROMO,DROGR),DROVI),((BOMMO,TRICA),(MEGAB,(CLOAL,((ANOGA,AEDAE),(CULPI,CULQU)))))))
((((AEDAE,(BOMMO,TRICA)),((CULPI,CULQU),ANOGA)),MEGAB),(((DROMO,DROVI),DROGR),(((((DROER,DROYA),(DROSE,(DROSI,DROME))),DROAN),(DROPE,DROPS)),DROWI)))
(((DROPE,DROPS),DROAN),((DROER,(DROSI,DROSE)),DROME))
((((DROER,((DROME,DROYA),(DROSI,DROSE))),DROAN),((DROVI,(DROGR,DROMO)),DROWI)),(DROPE,DROPS))
((((((DROYA,((DROSI,DROSE),DROME)),DROER),DROAN),(DROPE,DROPS)),(DROWI,((DROGR,DROVI),DROMO))),EPIBA)
(((TRICA,BOMMO),CLOAL),(((DROAN,((((DROSI,DROSE),DROME),DROER),DROYA)),((DROPE,DROPS),((DROMO,DROVI),DROGR))),DROWI))
(((BOMMO,TRICA),CLOAL),(((DROAN,((((DROSI,DROSE),DROME),DROER),DROYA)),((DROPE,DROPS),((DROMO,DROVI),DROGR))),DROWI))
(((((((DROER,DROYA),(DROSE,DROSI)),DROME),(DROPE,DROPS)),DROAN),DROWI),(((DROGR,DROMO),DROVI),(TRICA,(AEDAE,(ANOGA,(CULPI,CULQU))))))
(((((DROPE,DROPS),((DROGR,(DROVI,DROMO)),(DROWI,(DROME,((DROYA,(DROSE,DROSI)),DROER))))),DROAN),(((ANOGA,(CULPI,CULQU)),AEDAE),TRICA)),CLOAL)
(((((DROPE,DROPS),((DROGR,(DROVI,DROMO)),(DROWI,(DROME,((DROYA,(DROSE,DROSI)),DROER))))),DROAN),((CULPI,CULQU),ANOGA)),CLOAL)
(((((((DROSI,DROSE),DROME),(DROER,DROYA)),DROAN),(DROPE,DROPS)),((DROMO,DROVI),DROGR)),(DROWI,((TRICA,BOMMO),(AEDAE,(ANOGA,(CULQU,CULPI))))))
(((((DROGR,(DROMO,DROVI)),(((DROPE,DROPS),(DROAN,((DROER,DROYA),((DROSI,DROSE),DROME)))),DROWI)),EPIBA),MEGAB),((TRICA,BOMMO),(AEDAE,((ANOGA,(CULPI,CULQU)),CLOAL))))
(((((DROME,(DROSE,(DROSI,DROYA))),DROER),(DROAN,(DROPE,DROPS))),DROWI),((DROMO,(DROVI,DROGR)),(MEGAB,(((TRICA,BOMMO),CLOAL),(AEDAE,(ANOGA,(CULPI,CULQU)))))))
(((DROYA,(DROER,((DROSE,DROSI),DROME))),DROAN),(((CULPI,CULQU),AEDAE),TRICA))
(((DROYA,(DROER,((DROSE,DROSI),DROME))),DROAN),((((CULPI,CULQU),ANOGA),AEDAE),TRICA))
(((DROYA,(DROER,((DROSE,DROSI),DROME))),DROAN),((((DROVI,DROGR),DROMO),DROWI),((DROPS,DROPE),(CULPI,CULQU))))
(((DROYA,(DROER,((DROSE,DROSI),DROME))),DROAN),((((DROVI,DROGR),DROMO),DROWI),((DROPS,DROPE),(CULPI,CULQU))))
((((((DROSI,(DROSE,DROME)),(DROER,DROYA)),DROAN),(DROPE,DROPS)),(DROGR,(DROMO,DROVI))),(DROWI,(MEGAB,((BOMMO,TRICA),(AEDAE,(ANOGA,(CULPI,CULQU)))))))
((((DROER,(DROYA,DROME)),(DROSE,DROSI)),((DROPS,(DROWI,((DROMO,DROVI),DROGR))),DROAN)),(TRICA,(MEGAB,(ANOGA,(CULPI,CULQU)))))
((((((CULPI,CULQU),AEDAE),ANOGA),BOMMO),(TRICA,(DROAN,((((DROMO,(DROGR,DROVI)),DROWI),(DROPE,DROPS)),((((DROSI,DROME),DROSE),DROYA),DROER))))),MEGAB)
((DROME,DROME),(DROME,DROME))
(CLOAL,(((((DROAN,((((DROSI,DROSE),DROME),DROYA),DROER)),(((DROGR,DROVI),DROMO),DROWI)),(DROPE,DROPS)),(AEDAE,(ANOGA,(CULPI,CULQU)))),(TRICA,BOMMO)))
((((((DROWI,(DROGR,(DROMO,DROVI))),(DROPE,DROPS)),DROYA),DROME),DROSI),(DROSE,(MEGAB,((CLOAL,(AEDAE,ANOGA)),((BOMMO,TRICA),(DROAN,DROER))))))
(((((DROSE,(DROSI,DROYA)),DROER),DROME),(((DROPS,DROPE),DROWI),DROAN)),(DROMO,(DROVI,(DROGR,(MEGAB,(EPIBA,(CLOAL,((((CULPI,CULQU),ANOGA),AEDAE),(BOMMO,TRICA)))))))))
((((((DROYA,DROER),(DROSE,DROSI)),DROME),DROAN),(((DROMO,DROVI),DROGR),DROWI)),((DROPE,DROPS),(MEGAB,(TRICA,((BOMMO,CLOAL),(AEDAE,(ANOGA,(CULPI,CULQU))))))))
((DROYA,(DROER,((DROSE,DROSI),DROME))),DROAN)
(((((DROPE,DROPS),(DROAN,((DROER,DROYA),((DROSE,DROSI),DROME)))),DROWI),(DROGR,(DROVI,DROMO))),(MEGAB,(CULPI,CULQU)))
(DROGR,(((DROER,(DROYA,((DROSI,DROSE),DROME))),(DROAN,(DROPS,DROPE))),(DROWI,(DROVI,DROMO))))
(((DROYA,DROME),DROAN),((((DROVI,DROMO),DROGR),DROWI),(DROPS,DROPE)))
(((DROYA,DROME),DROAN),(DROMO,DROGR))
((((((DROSE,DROSI),DROME),DROER),DROAN),DROPS),((DROWI,(DROGR,(DROVI,DROMO))),((((CULPI,CULQU),ANOGA),AEDAE),BOMMO)))
((((((DROSE,DROSI),DROME),DROER),DROAN),DROPS),((DROWI,(DROGR,(DROVI,DROMO))),((((CULPI,CULQU),ANOGA),AEDAE),(TRICA,BOMMO))))
((((((DROSE,DROSI),DROME),DROER),DROAN),DROPS),((DROWI,(DROGR,(DROVI,DROMO))),((((CULPI,CULQU),ANOGA),AEDAE),BOMMO)))
((((((DROSE,DROSI),DROME),DROER),DROAN),DROPS),((DROWI,(DROGR,(DROVI,DROMO))),((((CULPI,CULQU),ANOGA),AEDAE),(TRICA,BOMMO))))
((((DROER,(DROYA,((DROSE,DROSI),DROME))),DROAN),DROWI),(DROPE,DROPS))
((((((DROER,DROYA),((DROSI,DROSE),DROME)),DROAN),(DROPE,DROPS)),(DROGR,(DROMO,DROVI))),(DROWI,(TRICA,MEGAB)))
(((((((DROER,DROYA),(DROSI,DROSE)),DROME),DROAN),(DROPE,DROPS)),DROWI),((DROVI,DROMO),(DROGR,((AEDAE,MEGAB),TRICA))))
(((((((DROER,DROYA),(DROSI,DROSE)),DROME),DROAN),(DROPE,DROPS)),DROWI),((DROVI,DROMO),(DROGR,((AEDAE,MEGAB),(TRICA,CLOAL)))))
((((((DROAN,((((DROSE,DROSI),DROME),DROER),DROYA)),(DROWI,(DROPE,DROPS))),(DROMO,(DROGR,DROVI))),EPIBA),(((AEDAE,(ANOGA,(CULPI,CULQU))),(BOMMO,TRICA)),MEGAB)),CLOAL)
((((((((DROSE,DROSI),DROME),DROER),DROYA),DROAN),(DROPS,DROPE)),DROWI),TRICA)
((((((((DROSI,DROME),DROSE),DROYA),DROER),DROAN),(DROPE,DROPS)),(((DROMO,DROVI),DROGR),DROWI)),(CLOAL,((BOMMO,TRICA),(AEDAE,(ANOGA,(CULPI,CULQU))))))
(((((((DROME,(DROSE,DROSI)),DROYA),DROER),DROAN),(DROPS,DROPE)),DROWI),(((DROMO,DROVI),DROGR),(MEGAB,(BOMMO,((TRICA,CLOAL),(AEDAE,(ANOGA,(CULPI,CULQU))))))))
((((DROMO,(DROWI,(DROGR,DROVI))),(DROPE,DROPS)),(DROAN,((DROYA,DROER),((DROSE,DROSI),DROME)))),(MEGAB,(TRICA,((ANOGA,AEDAE),(CULPI,CULQU)))))
(((((((((((DROME,DROYA),DROER),(((DROVI,DROGR),DROMO),(DROPE,DROPS))),DROSE),DROSI),DROWI),DROAN),EPIBA),(CLOAL,MEGAB)),((CULPI,CULQU),ANOGA)),AEDAE)
((((((((DROME,DROSI),(DROER,DROYA)),DROAN),(DROPE,DROPS)),DROWI),((DROVI,DROGR),DROMO)),(((ANOGA,(CULPI,CULQU)),AEDAE),CLOAL)),(TRICA,BOMMO))
(((AEDAE,TRICA),((CULPI,CULQU),BOMMO)),(((DROMO,DROVI),DROGR),(DROWI,((DROPE,DROPS),(DROAN,(DROYA,(((DROSI,DROSE),DROME),DROER)))))))
(((BOMMO,(AEDAE,ANOGA)),(CULPI,CULQU)),(((DROMO,DROVI),DROWI),((DROYA,((DROSI,DROSE),DROME)),(DROAN,(DROPE,DROPS)))))
((((((DROSI,DROSE),DROME),DROYA),DROER),DROAN),((DROWI,(DROGR,(DROMO,DROVI))),((DROPE,DROPS),(EPIBA,TRICA))))
((((((DROSI,DROSE),DROME),DROYA),DROER),DROAN),(MEGAB,((((CULPI,CULQU),ANOGA),AEDAE),(CLOAL,(BOMMO,TRICA)))))
((((DROER,DROYA),((DROSE,DROSI),DROME)),DROAN),((DROPE,DROPS),(DROWI,(DROGR,(DROMO,DROVI)))))
(((((DROME,(DROSE,(DROSI,DROYA))),DROER),(DROPE,DROPS)),DROAN),(((DROWI,EPIBA),(DROMO,(DROGR,DROVI))),(MEGAB,(TRICA,(CLOAL,(AEDAE,(CULPI,CULQU)))))))
((((((((DROMO,DROGR),DROVI),DROWI),(((DROER,DROYA),DROME),DROSI)),(DROPS,DROPE)),MEGAB),CLOAL),((ANOGA,(AEDAE,(CULPI,CULQU))),(BOMMO,TRICA)))
((((((((DROMO,DROGR),DROVI),DROWI),(((DROER,DROYA),DROME),DROSI)),(DROPS,DROPE)),MEGAB),CLOAL),((ANOGA,(AEDAE,(CULPI,CULQU))),(BOMMO,TRICA)))
(((DROER,(((DROSE,DROSI),DROME),DROYA)),DROAN),((DROPS,DROPE),(DROWI,(DROGR,(DROMO,DROVI)))))
(TRICA,(BOMMO,((EPIBA,(MEGAB,(((((DROSE,DROSI),DROME),(DROER,DROYA)),DROAN),((DROWI,((DROVI,DROGR),DROMO)),(DROPE,DROPS))))),(AEDAE,(ANOGA,(CULPI,CULQU))))))
((((((DROSE,DROME),DROSI),DROYA),DROER),DROAN),((DROGR,MEGAB),(DROPE,DROPS)))
((((((DROSE,DROME),DROSI),DROYA),DROER),DROAN),(DROPE,DROPS))
((((((DROSE,DROME),DROSI),DROYA),DROER),DROAN),(((DROMO,DROVI),DROGR),DROWI))
(((((((((DROYA,DROER),((DROSI,DROME),DROSE)),DROAN),(DROPS,DROPE)),DROWI),((DROMO,DROVI),DROGR)),MEGAB),(((BOMMO,TRICA),CLOAL),(AEDAE,((CULPI,CULQU),ANOGA)))),EPIBA)
(((DROME,(DROER,(DROSE,DROSI))),DROWI),(BOMMO,(AEDAE,(ANOGA,(CULPI,CULQU)))))
((((MEGAB,((DROMO,(DROGR,DROVI)),(DROWI,(DROPS,(DROAN,((DROME,DROSE),(DROER,(DROYA,DROSI)))))))),((ANOGA,(CULPI,CULQU)),AEDAE)),CLOAL),TRICA)
(((AEDAE,((CULPI,CULQU),ANOGA)),(CLOAL,(MEGAB,(((DROMO,DROVI),DROGR),(DROWI,(DROAN,((DROPS,DROPE),((((DROSI,DROSE),DROME),DROER),DROYA)))))))),(BOMMO,TRICA))
(((((CULPI,CULQU),ANOGA),AEDAE),(BOMMO,TRICA)),(((((DROVI,DROGR),DROMO),(DROAN,((DROER,DROYA),((DROSI,DROSE),DROME)))),DROPE),DROWI))
((((((DROSE,DROSI),DROME),(DROYA,DROER)),DROAN),(DROPE,DROPS)),((((DROVI,DROGR),DROMO),DROWI),(MEGAB,(CLOAL,((BOMMO,TRICA),(AEDAE,(ANOGA,(CULPI,CULQU))))))))
(((CLOAL,(((((DROMO,DROVI),DROGR),(((((((DROSI,DROSE),DROME),DROYA),DROER),DROAN),(DROPE,DROPS)),DROWI)),MEGAB),((ANOGA,(CULPI,CULQU)),AEDAE))),BOMMO),TRICA)
((((DROGR,DROVI),DROMO),DROWI),((DROER,(DROSE,DROME)),(DROAN,(DROPE,DROPS))))
(((((DROSI,DROME),(DROYA,DROSE)),DROER),((((DROGR,DROMO),DROVI),((DROPS,DROPE),DROWI)),DROAN)),(TRICA,((AEDAE,ANOGA),(CULPI,CULQU))))
((((((((DROER,(DROSI,DROSE)),DROME),DROYA),(DROWI,(DROPE,DROPS))),DROAN),DROMO),DROVI),DROGR)
(((((((((((DROME,(DROSE,DROSI)),DROYA),DROER),DROAN),(DROPE,DROPS)),(((DROMO,DROVI),DROGR),DROWI)),MEGAB),(CULPI,CULQU)),CLOAL),BOMMO),TRICA)
(((((((((((DROME,(DROSE,DROSI)),DROYA),DROER),DROAN),(DROPE,DROPS)),(((DROMO,DROVI),DROGR),DROWI)),MEGAB),(AEDAE,(ANOGA,(CULPI,CULQU)))),CLOAL),BOMMO),TRICA)
(((((((((((DROME,(DROSE,DROSI)),DROYA),DROER),DROAN),(DROPE,DROPS)),(((DROMO,DROVI),DROGR),DROWI)),MEGAB),(((CULPI,CULQU),ANOGA),AEDAE)),CLOAL),BOMMO),TRICA)
(((((DROYA,((DROSI,DROSE),DROME)),DROER),DROAN),(DROPE,DROPS)),((((DROVI,DROMO),DROGR),DROWI),(BOMMO,(ANOGA,AEDAE))))
(((((DROYA,((DROSI,DROSE),DROME)),DROER),DROAN),(DROPE,DROPS)),((((DROVI,DROMO),DROGR),DROWI),(ANOGA,TRICA)))
(((((((DROYA,(((DROSI,DROSE),DROME),DROER)),DROAN),((DROPE,DROPS),DROWI)),((DROMO,DROVI),DROGR)),(((TRICA,BOMMO),(((CULPI,CULQU),ANOGA),AEDAE)),CLOAL)),EPIBA),MEGAB)
(((DROER,DROYA),DROAN),(DROME,(DROSI,DROSE)))
(((((((((DROER,DROYA),(DROAN,((((DROVI,DROGR),DROMO),DROWI),(DROPE,DROPS)))),DROME),DROSE),DROSI),MEGAB),((AEDAE,((CULPI,CULQU),ANOGA)),CLOAL)),BOMMO),TRICA)
((((((DROVI,DROMO),DROGR),DROWI),(DROPE,DROPS)),(DROAN,((((DROSI,DROSE),DROME),DROYA),DROER))),(EPIBA,(MEGAB,(CLOAL,((BOMMO,TRICA),(AEDAE,(ANOGA,(CULPI,CULQU))))))))
((((((DROER,DROYA),DROME),DROSE),DROAN),(DROPE,DROPS)),((DROWI,((DROMO,DROVI),DROGR)),(((CULPI,CULQU),ANOGA),AEDAE)))
((((((DROER,DROYA),DROME),DROSE),DROAN),(DROPE,DROPS)),((DROWI,((DROMO,DROVI),DROGR)),(((CLOAL,TRICA),BOMMO),(CULPI,CULQU))))
(((((DROWI,DROGR),(DROPS,DROPE)),DROVI),(((DROYA,((DROSE,DROSI),DROME)),DROER),DROAN)),DROMO)
((DROYA,(DROSI,DROME)),(DROMO,(DROAN,(DROPS,DROPE))))
(((((DROSE,(DROYA,DROER)),DROSI),DROME),DROAN),(((DROVI,DROGR),DROMO),(DROWI,(DROPE,DROPS))))
((DROPE,(DROWI,(((DROMO,DROVI),DROGR),(DROPS,(DROAN,((DROSI,DROSE),((DROER,DROYA),DROME))))))),TRICA)
((((((((DROSE,DROSI),DROME),(DROER,DROYA)),DROAN),(DROPE,DROPS)),DROWI),((DROMO,DROVI),DROGR)),(((AEDAE,ANOGA),(BOMMO,TRICA)),(MEGAB,CLOAL)))
((((((((DROSE,DROSI),DROME),(DROER,DROYA)),DROAN),(DROPE,DROPS)),DROWI),((DROMO,DROVI),DROGR)),(((AEDAE,(ANOGA,(CULPI,CULQU))),(BOMMO,TRICA)),(MEGAB,CLOAL)))
((((((((DROSE,DROSI),DROME),(DROER,DROYA)),DROAN),(DROPE,DROPS)),DROWI),((DROMO,DROVI),DROGR)),(((AEDAE,ANOGA),(BOMMO,TRICA)),(MEGAB,CLOAL)))
((((((((DROSE,DROSI),DROME),(DROER,DROYA)),DROAN),(DROPE,DROPS)),DROWI),((DROMO,DROVI),DROGR)),(((AEDAE,(ANOGA,(CULPI,CULQU))),(BOMMO,TRICA)),(MEGAB,CLOAL)))
((((DROGR,(DROMO,DROVI)),(((((DROSE,DROSI),DROME),DROER),DROAN),(DROPE,DROPS))),DROWI),MEGAB)
((DROME,DROPS),((DROVI,DROMO),(CLOAL,(TRICA,(AEDAE,(ANOGA,(CULPI,CULQU)))))))
(((DROAN,(((DROME,(DROSE,DROSI)),DROYA),DROER)),DROWI),((DROVI,DROMO),DROGR))
((((DROMO,(DROGR,DROVI)),((AEDAE,ANOGA),TRICA)),((((DROER,DROYA),((DROSI,DROSE),DROME)),DROAN),(DROPS,DROPE))),DROWI)
(((((((((((DROME,(DROSI,DROSE)),(DROYA,DROER)),DROAN),(DROPE,DROPS)),DROWI),(DROGR,(DROMO,DROVI))),EPIBA),MEGAB),(AEDAE,(ANOGA,(CULPI,CULQU)))),CLOAL),(BOMMO,TRICA))
(((((DROSI,DROSE),DROME),(DROER,DROYA)),DROAN),((((DROMO,DROVI),DROGR),DROWI),(DROPE,DROPS)))
((((DROPE,DROPS),(((DROMO,DROVI),DROGR),DROWI)),DROAN),((DROER,DROYA),(DROSI,DROME)))
((BOMMO,TRICA),((CLOAL,(MEGAB,((((DROVI,DROMO),DROGR),DROWI),((DROPS,DROPE),(DROAN,((DROER,DROYA),((DROSE,DROSI),DROME))))))),(AEDAE,((CULPI,CULQU),ANOGA))))
((BOMMO,(((CULPI,CULQU),ANOGA),AEDAE)),((DROAN,((DROPE,DROPS),((((DROSE,DROSI),DROME),DROYA),DROER))),(DROWI,(DROGR,(DROVI,DROMO)))))
((((((DROME,(DROSE,DROSI)),(DROER,DROYA)),DROAN),(DROPE,DROPS)),DROWI),((DROGR,(DROMO,DROVI)),(MEGAB,((TRICA,BOMMO),(CLOAL,(AEDAE,(ANOGA,CULPI)))))))
((((((DROME,(DROSE,DROSI)),(DROER,DROYA)),DROAN),(DROPE,DROPS)),DROWI),((DROGR,(DROMO,DROVI)),(MEGAB,((TRICA,BOMMO),(CLOAL,(AEDAE,(ANOGA,CULQU)))))))
((((((DROME,(DROSE,DROSI)),(DROER,DROYA)),DROAN),(DROPE,DROPS)),DROWI),((DROGR,(DROMO,DROVI)),(MEGAB,((TRICA,BOMMO),(CLOAL,(AEDAE,(ANOGA,(CULPI,CULQU))))))))
(((((DROSE,DROSI),DROME),(DROER,DROYA)),DROAN),((AEDAE,DROPE),(DROWI,(DROGR,(DROMO,DROVI)))))
(((((DROSE,DROSI),DROME),(DROER,DROYA)),DROAN),((AEDAE,(DROPS,DROPE)),(DROWI,(DROGR,(DROMO,DROVI)))))
(ANOGA,(DROSI,DROME))
((ANOGA,(CULPI,CULQU)),(DROSI,DROME))
((CULPI,CULQU),(DROSI,DROME))
((CULPI,CULQU),(DROSI,DROME))
((DROWI,((((DROER,DROYA),(DROME,(DROSI,DROSE))),DROAN),(DROPE,DROPS))),(DROMO,(DROVI,(DROGR,(TRICA,(MEGAB,(CLOAL,(BOMMO,(ANOGA,AEDAE)))))))))
((((((DROER,DROSI),(DROYA,(DROSE,DROME))),((((DROMO,DROVI),DROGR),DROWI),(DROPS,DROPE))),DROAN),MEGAB),(EPIBA,((AEDAE,(CULPI,CULQU)),ANOGA)))
((((((DROER,DROSI),(DROYA,(DROSE,DROME))),((((DROMO,DROVI),DROGR),DROWI),(DROPS,DROPE))),DROAN),MEGAB),(EPIBA,(BOMMO,(TRICA,(ANOGA,(CULPI,CULQU))))))
((((DROME,(DROSE,DROSI)),(DROYA,DROER)),(DROAN,((DROWI,(DROGR,(DROVI,DROMO))),(DROPE,DROPS)))),(MEGAB,TRICA))
((((DROME,(DROSE,DROSI)),(DROYA,DROER)),(DROAN,((DROWI,(DROGR,(DROVI,DROMO))),(DROPE,DROPS)))),(MEGAB,((TRICA,BOMMO),(CLOAL,(AEDAE,(ANOGA,(CULPI,CULQU)))))))
(((((((DROSE,DROSI),DROME),(DROYA,DROER)),DROAN),(DROPS,DROPE)),DROWI),((DROGR,(DROVI,DROMO)),(MEGAB,((CLOAL,(BOMMO,TRICA)),((ANOGA,AEDAE),(CULPI,CULQU))))))
((BOMMO,TRICA),(((DROWI,(DROPE,DROPS)),(DROAN,((((DROSE,DROSI),DROME),DROER),DROYA))),(DROMO,(DROVI,DROGR))))
(((((DROSE,DROME),DROYA),DROAN),((DROPE,DROPS),(((DROVI,DROMO),DROGR),DROWI))),(MEGAB,(TRICA,(AEDAE,ANOGA))))
(((((DROSE,DROME),DROYA),DROAN),(DROPS,(((DROVI,DROMO),DROGR),DROWI))),(MEGAB,(TRICA,(AEDAE,ANOGA))))
(((ANOGA,(AEDAE,(CULPI,CULQU))),CLOAL),(MEGAB,(DROWI,(((DROGR,DROVI),DROMO),((DROPE,DROPS),(DROAN,(DROSE,((DROYA,DROER),DROME))))))))
((((((((DROSE,(DROSI,DROME)),DROER),DROYA),DROAN),(DROPS,DROPE)),(DROGR,(DROMO,DROVI))),DROWI),((EPIBA,(CLOAL,((TRICA,BOMMO),(((CULPI,CULQU),ANOGA),AEDAE)))),MEGAB))
(DROME,(DROYA,DROER))
((DROAN,((DROER,DROYA),((DROSI,DROSE),DROME))),(DROWI,((DROPS,DROPE),((DROMO,DROVI),DROGR))))
(((((DROPS,DROPE),(DROAN,((DROSE,(DROYA,DROSI)),DROME))),DROWI),(DROVI,DROGR)),(((((CULPI,CULQU),ANOGA),AEDAE),CLOAL),BOMMO))
(((((DROPS,DROPE),(DROAN,((DROSE,(DROYA,DROSI)),DROME))),DROWI),(DROVI,DROGR)),(((((CULPI,CULQU),ANOGA),AEDAE),CLOAL),BOMMO))
(((((DROPS,DROPE),(DROAN,((DROSE,(DROYA,DROSI)),DROME))),DROWI),(DROVI,DROGR)),(MEGAB,BOMMO))
(((((DROPS,DROPE),(DROAN,((DROSE,(DROYA,DROSI)),DROME))),DROWI),((DROVI,DROMO),DROGR)),(((((CULPI,CULQU),ANOGA),AEDAE),CLOAL),BOMMO))
(((((DROPS,DROPE),(DROAN,((DROSE,(DROYA,DROSI)),DROME))),DROWI),((DROVI,DROMO),DROGR)),(((((CULPI,CULQU),ANOGA),AEDAE),CLOAL),BOMMO))
(((((DROPS,DROPE),(DROAN,((DROSE,(DROYA,DROSI)),DROME))),DROWI),((DROVI,DROMO),DROGR)),(MEGAB,BOMMO))
((DROWI,((DROPE,DROPS),(DROAN,((((DROSE,DROSI),DROME),DROYA),DROER)))),((AEDAE,(CULPI,CULQU)),ANOGA))
((DROWI,((DROPE,DROPS),(DROAN,((((DROSE,DROSI),DROME),DROYA),DROER)))),((AEDAE,(CULPI,CULQU)),ANOGA))
((DROWI,((DROPE,DROPS),(DROAN,((((DROSE,DROSI),DROME),DROYA),DROER)))),(CULPI,CULQU))
((DROWI,((DROPE,DROPS),(DROAN,((((DROSE,DROSI),DROME),DROYA),DROER)))),(CULPI,CULQU))
(((DROAN,((((DROSE,DROSI),DROME),DROYA),DROER)),(DROMO,(DROGR,DROVI))),(((DROPE,DROPS),DROWI),(MEGAB,((BOMMO,TRICA),(CLOAL,(AEDAE,(ANOGA,(CULPI,CULQU))))))))
(((((((DROER,DROYA),(DROSI,DROSE)),DROME),DROAN),(DROPE,DROPS)),DROWI),(DROVI,(DROMO,(DROGR,(MEGAB,(((BOMMO,TRICA),CLOAL),(ANOGA,(AEDAE,(CULPI,CULQU)))))))))
(((DROER,(DROSI,(DROYA,DROME))),DROSE),(DROPE,DROPS))
(((((((((((((DROSI,DROSE),DROYA),DROME),DROER),(DROPE,DROPS)),DROWI),DROAN),((DROMO,DROVI),DROGR)),EPIBA),MEGAB),((((CULPI,CULQU),ANOGA),AEDAE),CLOAL)),TRICA),BOMMO)
(((((((((((((DROSI,DROSE),DROYA),DROME),DROER),(DROPE,DROPS)),DROWI),DROAN),((DROMO,DROVI),DROGR)),EPIBA),MEGAB),((CULPI,CULQU),CLOAL)),TRICA),BOMMO)
((((((DROER,DROYA),((DROSE,DROSI),DROME)),DROAN),(DROPS,DROPE)),DROWI),((DROGR,(DROMO,DROVI)),(MEGAB,((BOMMO,TRICA),(AEDAE,(ANOGA,(CULPI,CULQU)))))))
((((((DROSE,DROME),(DROER,DROYA)),DROAN),(DROPE,DROPS)),DROWI),(((DROVI,DROMO),DROGR),(MEGAB,(((BOMMO,TRICA),CLOAL),(AEDAE,(ANOGA,(CULPI,CULQU)))))))
(((((DROME,(DROSE,DROSI)),(DROYA,DROER)),DROAN),(DROPS,DROPE)),DROWI)
(((((DROAN,((((DROSE,DROER),DROSI),DROYA),DROME)),((DROPE,DROGR),DROPS)),(DROWI,(DROMO,DROVI))),((AEDAE,ANOGA),(CULPI,CULQU))),(TRICA,BOMMO))
((BOMMO,TRICA),((((CULPI,CULQU),ANOGA),AEDAE),(MEGAB,(((DROMO,DROVI),DROGR),((DROWI,(DROAN,((DROYA,DROER),((DROSI,DROME),DROSE)))),(DROPS,DROPE))))))
(((DROAN,(((DROWI,(DROVI,(DROGR,DROMO))),(DROPS,DROPE)),((((DROSE,DROSI),DROME),DROYA),DROER))),((ANOGA,(AEDAE,(CULPI,CULQU))),CLOAL)),TRICA)
(((DROAN,(((DROWI,(DROVI,(DROGR,DROMO))),(DROPE,DROPS)),((((DROSE,DROSI),DROME),DROYA),DROER))),((ANOGA,(AEDAE,(CULPI,CULQU))),CLOAL)),TRICA)
((((DROYA,(DROER,((DROSI,DROSE),DROME))),DROAN),(((DROGR,DROMO),DROVI),DROWI)),((DROPE,DROPS),(EPIBA,(MEGAB,(AEDAE,((ANOGA,((BOMMO,TRICA),CLOAL)),(CULPI,CULQU)))))))
(TRICA,((AEDAE,ANOGA),((DROWI,((DROAN,(DROYA,(DROER,((DROSE,DROME),DROSI)))),(DROPS,DROPE))),((DROGR,DROVI),DROMO))))
(TRICA,((AEDAE,ANOGA),((DROWI,((DROAN,(DROYA,(DROER,((DROSE,DROME),DROSI)))),(DROPE,DROPS))),((DROGR,DROVI),DROMO))))
(TRICA,(((ANOGA,(CULPI,CULQU)),AEDAE),((DROWI,((DROAN,(DROYA,(DROER,((DROSE,DROME),DROSI)))),(DROPS,DROPE))),((DROGR,DROVI),DROMO))))
(TRICA,(((ANOGA,(CULPI,CULQU)),AEDAE),((DROWI,((DROAN,(DROYA,(DROER,((DROSE,DROME),DROSI)))),(DROPE,DROPS))),((DROGR,DROVI),DROMO))))
(TRICA,(((ANOGA,(CULPI,CULQU)),AEDAE),((DROWI,((DROAN,(DROYA,(DROER,((DROSE,DROME),DROSI)))),(DROPS,DROPE))),((DROGR,DROVI),DROMO))))
(TRICA,(((ANOGA,(CULPI,CULQU)),AEDAE),((DROWI,((DROAN,(DROYA,(DROER,((DROSE,DROME),DROSI)))),(DROPE,DROPS))),((DROGR,DROVI),DROMO))))
(TRICA,((ANOGA,AEDAE),((DROWI,((DROAN,(DROYA,(DROER,((DROSE,DROME),DROSI)))),(DROPS,DROPE))),((DROGR,DROVI),DROMO))))
(TRICA,((ANOGA,AEDAE),((DROWI,((DROAN,(DROYA,(DROER,((DROSE,DROME),DROSI)))),(DROPE,DROPS))),((DROGR,DROVI),DROMO))))
(TRICA,(((CULPI,CULQU),AEDAE),((DROWI,((DROAN,(DROYA,(DROER,((DROSE,DROME),DROSI)))),(DROPS,DROPE))),((DROGR,DROVI),DROMO))))
(TRICA,(((CULPI,CULQU),AEDAE),((DROWI,((DROAN,(DROYA,(DROER,((DROSE,DROME),DROSI)))),(DROPE,DROPS))),((DROGR,DROVI),DROMO))))
(TRICA,((ANOGA,AEDAE),((DROWI,((DROAN,(DROYA,(DROER,((DROSE,DROME),DROSI)))),(DROPS,DROPE))),((DROGR,DROVI),DROMO))))
(TRICA,((ANOGA,AEDAE),((DROWI,((DROAN,(DROYA,(DROER,((DROSE,DROME),DROSI)))),(DROPE,DROPS))),((DROGR,DROVI),DROMO))))
(TRICA,((((CULPI,CULQU),ANOGA),AEDAE),((DROWI,((DROAN,(DROYA,(DROER,((DROSE,DROME),DROSI)))),(DROPS,DROPE))),((DROGR,DROVI),DROMO))))
(TRICA,((((CULPI,CULQU),ANOGA),AEDAE),((DROWI,((DROAN,(DROYA,(DROER,((DROSE,DROME),DROSI)))),(DROPE,DROPS))),((DROGR,DROVI),DROMO))))
(TRICA,((((CULPI,CULQU),ANOGA),AEDAE),((DROWI,((DROAN,(DROYA,(DROER,((DROSE,DROME),DROSI)))),(DROPS,DROPE))),((DROGR,DROVI),DROMO))))
(TRICA,((((CULPI,CULQU),ANOGA),AEDAE),((DROWI,((DROAN,(DROYA,(DROER,((DROSE,DROME),DROSI)))),(DROPE,DROPS))),((DROGR,DROVI),DROMO))))
(TRICA,((ANOGA,AEDAE),((DROWI,((DROAN,(DROYA,(DROER,((DROSE,DROME),DROSI)))),(DROPS,DROPE))),((DROGR,DROVI),DROMO))))
(TRICA,((ANOGA,AEDAE),((DROWI,((DROAN,(DROYA,(DROER,((DROSE,DROME),DROSI)))),(DROPE,DROPS))),((DROGR,DROVI),DROMO))))
(TRICA,(((ANOGA,(CULPI,CULQU)),AEDAE),((DROWI,((DROAN,(DROYA,(DROER,((DROSE,DROME),DROSI)))),(DROPS,DROPE))),((DROGR,DROVI),DROMO))))
(TRICA,(((ANOGA,(CULPI,CULQU)),AEDAE),((DROWI,((DROAN,(DROYA,(DROER,((DROSE,DROME),DROSI)))),(DROPE,DROPS))),((DROGR,DROVI),DROMO))))
(TRICA,(((ANOGA,(CULPI,CULQU)),AEDAE),((DROWI,((DROAN,(DROYA,(DROER,((DROSE,DROME),DROSI)))),(DROPS,DROPE))),((DROGR,DROVI),DROMO))))
(TRICA,(((ANOGA,(CULPI,CULQU)),AEDAE),((DROWI,((DROAN,(DROYA,(DROER,((DROSE,DROME),DROSI)))),(DROPE,DROPS))),((DROGR,DROVI),DROMO))))
(TRICA,((CULQU,ANOGA),((DROWI,((DROAN,(DROYA,(DROER,((DROSE,DROME),DROSI)))),(DROPS,DROPE))),((DROGR,DROVI),DROMO))))
(TRICA,((CULQU,ANOGA),((DROWI,((DROAN,(DROYA,(DROER,((DROSE,DROME),DROSI)))),(DROPE,DROPS))),((DROGR,DROVI),DROMO))))
(TRICA,(((CULPI,CULQU),ANOGA),((DROWI,((DROAN,(DROYA,(DROER,((DROSE,DROME),DROSI)))),(DROPS,DROPE))),((DROGR,DROVI),DROMO))))
(TRICA,(((CULPI,CULQU),ANOGA),((DROWI,((DROAN,(DROYA,(DROER,((DROSE,DROME),DROSI)))),(DROPE,DROPS))),((DROGR,DROVI),DROMO))))
(TRICA,(((CULPI,CULQU),ANOGA),((DROWI,((DROAN,(DROYA,(DROER,((DROSE,DROME),DROSI)))),(DROPS,DROPE))),((DROGR,DROVI),DROMO))))
(TRICA,(((CULPI,CULQU),ANOGA),((DROWI,((DROAN,(DROYA,(DROER,((DROSE,DROME),DROSI)))),(DROPE,DROPS))),((DROGR,DROVI),DROMO))))
(TRICA,(((CULPI,CULQU),ANOGA),((DROWI,((DROAN,(DROYA,(DROER,((DROSE,DROME),DROSI)))),(DROPS,DROPE))),((DROGR,DROVI),DROMO))))
(TRICA,(((CULPI,CULQU),ANOGA),((DROWI,((DROAN,(DROYA,(DROER,((DROSE,DROME),DROSI)))),(DROPE,DROPS))),((DROGR,DROVI),DROMO))))
(TRICA,(((CULPI,CULQU),ANOGA),((DROWI,((DROAN,(DROYA,(DROER,((DROSE,DROME),DROSI)))),(DROPS,DROPE))),((DROGR,DROVI),DROMO))))
(TRICA,(((CULPI,CULQU),ANOGA),((DROWI,((DROAN,(DROYA,(DROER,((DROSE,DROME),DROSI)))),(DROPE,DROPS))),((DROGR,DROVI),DROMO))))
(TRICA,((ANOGA,(CULPI,CULQU)),((DROWI,((DROAN,(DROYA,(DROER,((DROSE,DROME),DROSI)))),(DROPS,DROPE))),((DROGR,DROVI),DROMO))))
(TRICA,((ANOGA,(CULPI,CULQU)),((DROWI,((DROAN,(DROYA,(DROER,((DROSE,DROME),DROSI)))),(DROPE,DROPS))),((DROGR,DROVI),DROMO))))
(TRICA,(((DROWI,((DROAN,(DROYA,(DROER,((DROSE,DROME),DROSI)))),(DROPS,DROPE))),((DROGR,DROVI),DROMO)),AEDAE))
(TRICA,(((DROWI,((DROAN,(DROYA,(DROER,((DROSE,DROME),DROSI)))),(DROPE,DROPS))),((DROGR,DROVI),DROMO)),AEDAE))
(TRICA,((ANOGA,(CULPI,CULQU)),((DROWI,((DROAN,(DROYA,(DROER,((DROSE,DROME),DROSI)))),(DROPS,DROPE))),((DROGR,DROVI),DROMO))))
(TRICA,((ANOGA,(CULPI,CULQU)),((DROWI,((DROAN,(DROYA,(DROER,((DROSE,DROME),DROSI)))),(DROPE,DROPS))),((DROGR,DROVI),DROMO))))
(TRICA,((CULPI,CULQU),((DROWI,((DROAN,(DROYA,(DROER,((DROSE,DROME),DROSI)))),(DROPS,DROPE))),((DROGR,DROVI),DROMO))))
(TRICA,((CULPI,CULQU),((DROWI,((DROAN,(DROYA,(DROER,((DROSE,DROME),DROSI)))),(DROPE,DROPS))),((DROGR,DROVI),DROMO))))
(TRICA,((CULPI,CULQU),((DROWI,((DROAN,(DROYA,(DROER,((DROSE,DROME),DROSI)))),(DROPS,DROPE))),((DROGR,DROVI),DROMO))))
(TRICA,((CULPI,CULQU),((DROWI,((DROAN,(DROYA,(DROER,((DROSE,DROME),DROSI)))),(DROPE,DROPS))),((DROGR,DROVI),DROMO))))
(TRICA,((((CULPI,CULQU),ANOGA),AEDAE),((DROWI,((DROAN,(DROYA,(DROER,((DROSE,DROME),DROSI)))),(DROPS,DROPE))),((DROGR,DROVI),DROMO))))
(TRICA,((((CULPI,CULQU),ANOGA),AEDAE),((DROWI,((DROAN,(DROYA,(DROER,((DROSE,DROME),DROSI)))),(DROPE,DROPS))),((DROGR,DROVI),DROMO))))
(TRICA,((((CULPI,CULQU),ANOGA),AEDAE),((DROWI,((DROAN,(DROYA,(DROER,((DROSE,DROME),DROSI)))),(DROPS,DROPE))),((DROGR,DROVI),DROMO))))
(TRICA,((((CULPI,CULQU),ANOGA),AEDAE),((DROWI,((DROAN,(DROYA,(DROER,((DROSE,DROME),DROSI)))),(DROPE,DROPS))),((DROGR,DROVI),DROMO))))
(TRICA,((((CULQU,CULPI),ANOGA),AEDAE),((DROWI,((DROAN,(DROYA,(DROER,((DROSE,DROME),DROSI)))),(DROPS,DROPE))),((DROGR,DROVI),DROMO))))
(TRICA,((((CULQU,CULPI),ANOGA),AEDAE),((DROWI,((DROAN,(DROYA,(DROER,((DROSE,DROME),DROSI)))),(DROPE,DROPS))),((DROGR,DROVI),DROMO))))
(TRICA,((ANOGA,AEDAE),((DROWI,((DROAN,(DROYA,(DROER,((DROSE,DROME),DROSI)))),(DROPS,DROPE))),((DROGR,DROVI),DROMO))))
(TRICA,((ANOGA,AEDAE),((DROWI,((DROAN,(DROYA,(DROER,((DROSE,DROME),DROSI)))),(DROPE,DROPS))),((DROGR,DROVI),DROMO))))
(TRICA,((AEDAE,ANOGA),((DROWI,((DROAN,(DROYA,(DROER,((DROSE,DROME),DROSI)))),(DROPS,DROPE))),((DROGR,DROVI),DROMO))))
(TRICA,((AEDAE,ANOGA),((DROWI,((DROAN,(DROYA,(DROER,((DROSE,DROME),DROSI)))),(DROPE,DROPS))),((DROGR,DROVI),DROMO))))
(TRICA,(((ANOGA,(CULPI,CULQU)),AEDAE),((DROWI,((DROAN,(DROYA,(DROER,((DROSE,DROME),DROSI)))),(DROPS,DROPE))),((DROGR,DROVI),DROMO))))
(TRICA,(((ANOGA,(CULPI,CULQU)),AEDAE),((DROWI,((DROAN,(DROYA,(DROER,((DROSE,DROME),DROSI)))),(DROPE,DROPS))),((DROGR,DROVI),DROMO))))
(TRICA,(((CULPI,CULQU),AEDAE),((DROWI,((DROAN,(DROYA,(DROER,((DROSE,DROME),DROSI)))),(DROPS,DROPE))),((DROGR,DROVI),DROMO))))
(TRICA,(((CULPI,CULQU),AEDAE),((DROWI,((DROAN,(DROYA,(DROER,((DROSE,DROME),DROSI)))),(DROPE,DROPS))),((DROGR,DROVI),DROMO))))
(TRICA,(((CULPI,CULQU),AEDAE),((DROWI,((DROAN,(DROYA,(DROER,((DROSE,DROME),DROSI)))),(DROPS,DROPE))),((DROGR,DROVI),DROMO))))
(TRICA,(((CULPI,CULQU),AEDAE),((DROWI,((DROAN,(DROYA,(DROER,((DROSE,DROME),DROSI)))),(DROPE,DROPS))),((DROGR,DROVI),DROMO))))
(TRICA,((AEDAE,((CULPI,CULQU),ANOGA)),((DROWI,((DROAN,(DROYA,(DROER,((DROSE,DROME),DROSI)))),(DROPS,DROPE))),((DROGR,DROVI),DROMO))))
(TRICA,((AEDAE,((CULPI,CULQU),ANOGA)),((DROWI,((DROAN,(DROYA,(DROER,((DROSE,DROME),DROSI)))),(DROPE,DROPS))),((DROGR,DROVI),DROMO))))
((((((((((DROER,DROYA),((DROSE,DROSI),DROME)),DROAN),(DROPE,DROPS)),DROWI),((DROVI,DROMO),DROGR)),EPIBA),CLOAL),(BOMMO,TRICA)),((CULPI,CULQU),ANOGA))
((((((DROME,DROSI),(DROER,DROYA)),DROSE),(DROPE,DROPS)),DROAN),(DROWI,(((DROMO,DROVI),DROGR),(MEGAB,(CLOAL,(AEDAE,(ANOGA,(CULPI,CULQU))))))))
((((((DROME,DROSI),(DROER,DROYA)),DROSE),(DROPE,DROPS)),DROAN),(DROWI,(((DROMO,DROVI),DROGR),(MEGAB,(CLOAL,(AEDAE,(CULPI,CULQU)))))))
((((((DROME,DROSI),(DROER,DROYA)),DROSE),(DROPE,DROPS)),DROAN),(DROWI,(((DROMO,DROVI),DROGR),(MEGAB,(CLOAL,(AEDAE,(CULPI,CULQU)))))))
((((((DROME,DROSI),(DROER,DROYA)),DROSE),(DROPE,DROPS)),DROAN),(DROWI,(((DROMO,DROVI),DROGR),(MEGAB,(CLOAL,(AEDAE,(CULPI,CULQU)))))))
((((((DROME,DROSI),(DROER,DROYA)),DROSE),(DROPE,DROPS)),DROAN),(DROWI,(((DROMO,DROVI),DROGR),(MEGAB,(CLOAL,(AEDAE,(CULPI,CULQU)))))))
((((((DROME,DROSI),(DROER,DROYA)),DROSE),(DROPE,DROPS)),DROAN),(DROWI,(((DROMO,DROVI),DROGR),(MEGAB,(CLOAL,(AEDAE,(CULPI,CULQU)))))))
((((((DROME,DROSI),(DROER,DROYA)),DROSE),(DROPE,DROPS)),DROAN),(DROWI,(((DROMO,DROVI),DROGR),(MEGAB,(CLOAL,(AEDAE,(CULPI,CULQU)))))))
((((((CULPI,CULQU),(BOMMO,TRICA)),AEDAE),ANOGA),MEGAB),((DROAN,(DROER,((DROYA,(DROSI,DROSE)),DROME))),((DROWI,((DROGR,DROVI),DROMO)),(DROPS,DROPE))))
(((((((DROSE,DROSI),DROME),(DROYA,DROER)),DROAN),(DROPE,DROPS)),(DROGR,(DROMO,DROVI))),(DROWI,(MEGAB,((BOMMO,TRICA),(AEDAE,((CULPI,CULQU),ANOGA))))))
(((((DROSI,DROSE),DROME),DROYA),DROER),(DROWI,(DROGR,(DROVI,DROMO))))
(((DROWI,((DROPE,DROPS),(DROAN,(((DROSI,DROSE),DROME),(DROER,DROYA))))),((DROMO,DROVI),DROGR)),(BOMMO,((CLOAL,TRICA),(AEDAE,(ANOGA,(CULPI,CULQU))))))
((DROWI,((DROSE,DROSI),DROME)),(EPIBA,(MEGAB,(CLOAL,(AEDAE,((TRICA,BOMMO),ANOGA))))))
((DROWI,((DROSE,DROSI),DROME)),(EPIBA,(MEGAB,(CLOAL,(AEDAE,((TRICA,BOMMO),(ANOGA,(CULPI,CULQU))))))))
((DROWI,((DROSE,DROSI),DROME)),(EPIBA,(MEGAB,(CLOAL,(AEDAE,((TRICA,BOMMO),ANOGA))))))
((DROWI,((DROSE,DROSI),DROME)),(EPIBA,(MEGAB,(CLOAL,(AEDAE,((TRICA,BOMMO),(CULPI,CULQU)))))))
((((((DROSE,(DROSI,DROME)),DROER),DROYA),(DROPE,DROPS)),(DROAN,((DROGR,DROWI),(DROMO,DROVI)))),(MEGAB,(TRICA,(AEDAE,(BOMMO,(ANOGA,(CULPI,CULQU)))))))
(((((((DROER,(((DROSI,DROSE),DROME),DROYA)),DROAN),DROWI),((DROPE,DROPS),(DROGR,(DROMO,DROVI)))),(((CULPI,CULQU),ANOGA),AEDAE)),TRICA),BOMMO)
((((((((((DROYA,(DROME,DROSE)),DROER),DROAN),(DROPS,DROPE)),DROWI),(DROMO,(DROVI,DROGR))),(AEDAE,((CULPI,CULQU),ANOGA))),MEGAB),CLOAL),(BOMMO,TRICA))
(((DROPE,DROPS),(DROAN,((((DROSI,DROSE),DROME),DROER),DROYA))),(DROWI,((DROGR,(DROMO,DROVI)),(CLOAL,(AEDAE,(ANOGA,(CULPI,CULQU)))))))
(TRICA,((MEGAB,(((DROVI,DROGR),DROMO),((DROPS,DROPE),(DROWI,(DROAN,((DROSE,DROSI),((DROYA,DROER),DROME))))))),(CLOAL,(AEDAE,(ANOGA,(CULPI,CULQU))))))
(((((DROVI,DROMO),DROGR),DROWI),((DROAN,(DROYA,(DROER,((DROSE,DROSI),DROME)))),(DROPE,DROPS))),TRICA)
((((((DROSI,(DROSE,DROME)),(DROYA,DROER)),DROAN),(DROPS,DROPE)),(DROMO,(DROGR,DROVI))),(DROWI,(MEGAB,(CLOAL,((TRICA,BOMMO),(AEDAE,(ANOGA,(CULPI,CULQU))))))))
((((((DROER,DROYA),DROSI),DROSE),DROME),DROAN),(((DROVI,(DROMO,DROGR)),DROWI),(DROPS,DROPE)))
((((((((((DROME,(DROSE,DROSI)),(DROYA,DROER)),DROAN),(DROPE,DROPS)),(((DROGR,DROVI),DROMO),DROWI)),MEGAB),EPIBA),CLOAL),(AEDAE,((CULPI,CULQU),ANOGA))),(TRICA,BOMMO))
(((DROWI,(DROAN,((DROER,DROYA),((DROSI,DROSE),DROME)))),(DROPE,DROPS)),((DROGR,(DROMO,DROVI)),MEGAB))
(((DROWI,(DROAN,((DROER,DROYA),((DROSI,DROSE),DROME)))),(DROPE,DROPS)),((DROGR,(DROMO,DROVI)),(BOMMO,((TRICA,CLOAL),(MEGAB,(AEDAE,(ANOGA,(CULPI,CULQU))))))))
(((((DROYA,DROER),(DROSE,DROSI)),DROME),DROAN),((DROPE,DROPS),(DROWI,(DROGR,(DROVI,DROMO)))))
((((MEGAB,((BOMMO,TRICA),(AEDAE,(ANOGA,(CULPI,CULQU))))),EPIBA),(((DROGR,DROMO),DROVI),((DROPE,DROPS),DROWI))),(((DROYA,DROME),DROER),(DROSE,DROSI)))
(((DROSI,(DROAN,DROYA)),DROER),(DROME,DROSE))
((((DROGR,(DROVI,DROMO)),(DROWI,((DROPE,DROPS),(DROAN,(DROER,(DROYA,((DROSE,DROSI),DROME))))))),AEDAE),(ANOGA,(CULPI,CULQU)))
(((((DROER,(DROYA,((DROSI,DROSE),DROME))),DROAN),(DROPS,DROPE)),DROWI),((DROMO,DROVI),DROGR))
(((((DROER,(DROYA,((DROSI,DROSE),DROME))),DROAN),(DROPS,DROPE)),DROWI),DROGR)
(((((DROER,(DROYA,((DROSE,DROSI),DROME))),DROAN),(DROPE,DROPS)),(DROGR,(DROMO,DROVI))),(DROWI,((BOMMO,TRICA),((AEDAE,ANOGA),(CULPI,CULQU)))))
((((((DROSI,(DROSE,DROME)),(DROER,DROYA)),DROAN),(DROPE,DROPS)),DROWI),(((DROMO,DROVI),DROGR),(((CULPI,CULQU),ANOGA),AEDAE)))
((((((DROSI,(DROSE,DROME)),(DROER,DROYA)),DROAN),(DROPE,DROPS)),DROWI),(((DROMO,DROVI),DROGR),(((CULPI,CULQU),ANOGA),AEDAE)))
((((((DROSI,(DROSE,DROME)),(DROER,DROYA)),DROAN),(DROPE,DROPS)),DROWI),(((DROMO,DROVI),DROGR),(BOMMO,TRICA)))
((((((DROSI,(DROSE,DROME)),(DROER,DROYA)),DROAN),(DROPE,DROPS)),DROWI),(((DROMO,DROVI),DROGR),(AEDAE,TRICA)))
(((((DROSE,DROSI),DROME),(DROER,DROYA)),DROAN),((((DROGR,DROVI),DROMO),DROWI),(DROPS,DROPE)))
(((DROAN,(((DROSE,DROSI),DROME),(DROYA,DROER))),DROWI),(DROPE,DROPS))
((((DROWI,(DROGR,(DROVI,DROMO))),(DROPE,DROPS)),(DROYA,(DROER,((DROSE,DROSI),DROME)))),(DROAN,((TRICA,MEGAB),(AEDAE,(CLOAL,(ANOGA,(CULPI,CULQU)))))))
((((DROYA,DROER),((DROSI,DROSE),DROME)),DROAN),(((DROGR,(DROMO,DROVI)),DROWI),(DROPE,DROPS)))
(((DROME,(DROSE,DROSI)),(DROER,DROYA)),((DROAN,DROWI),(DROMO,(DROPE,DROPS))))
(((((DROVI,DROMO),DROGR),(((((DROER,DROYA),((DROSI,DROSE),DROME)),DROAN),(DROPE,DROPS)),DROWI)),(((CULPI,CULQU),ANOGA),AEDAE)),(BOMMO,TRICA))
(((((DROVI,DROMO),DROGR),(((((DROER,DROYA),((DROSI,DROSE),DROME)),DROAN),(DROPE,DROPS)),DROWI)),((ANOGA,(CULPI,CULQU)),AEDAE)),(BOMMO,TRICA))
(((((DROVI,DROMO),DROGR),(((((DROER,DROYA),((DROSI,DROSE),DROME)),DROAN),(DROPE,DROPS)),DROWI)),((ANOGA,(CULPI,CULQU)),AEDAE)),(BOMMO,TRICA))
(((((DROVI,DROMO),DROGR),(((((DROER,DROYA),((DROSI,DROSE),DROME)),DROAN),(DROPE,DROPS)),DROWI)),(ANOGA,(CULPI,CULQU))),(BOMMO,TRICA))
(((((DROVI,DROMO),DROGR),(((((DROER,DROYA),((DROSI,DROSE),DROME)),DROAN),(DROPE,DROPS)),DROWI)),((CULPI,CULQU),AEDAE)),(BOMMO,TRICA))
(((((DROVI,DROMO),DROGR),(((((DROER,DROYA),((DROSI,DROSE),DROME)),DROAN),(DROPE,DROPS)),DROWI)),((CULPI,CULQU),AEDAE)),(BOMMO,TRICA))
(((((DROVI,DROMO),DROGR),(((((DROER,DROYA),((DROSI,DROSE),DROME)),DROAN),(DROPE,DROPS)),DROWI)),((ANOGA,(CULPI,CULQU)),AEDAE)),(BOMMO,TRICA))
(((((DROVI,DROMO),DROGR),(((((DROER,DROYA),((DROSI,DROSE),DROME)),DROAN),(DROPE,DROPS)),DROWI)),(ANOGA,AEDAE)),(BOMMO,TRICA))
(((((DROVI,DROMO),DROGR),(((((DROER,DROYA),((DROSI,DROSE),DROME)),DROAN),(DROPE,DROPS)),DROWI)),(ANOGA,(CULPI,CULQU))),(BOMMO,TRICA))
(((((DROVI,DROMO),DROGR),(((((DROER,DROYA),((DROSI,DROSE),DROME)),DROAN),(DROPE,DROPS)),DROWI)),(((CULPI,CULQU),ANOGA),AEDAE)),(BOMMO,TRICA))
(((((DROVI,DROMO),DROGR),(((((DROER,DROYA),((DROSI,DROSE),DROME)),DROAN),(DROPE,DROPS)),DROWI)),(((CULPI,CULQU),ANOGA),AEDAE)),(BOMMO,TRICA))
(((((DROVI,DROMO),DROGR),(((((DROER,DROYA),((DROSI,DROSE),DROME)),DROAN),(DROPE,DROPS)),DROWI)),ANOGA),(BOMMO,TRICA))
(((((DROVI,DROMO),DROGR),(((((DROER,DROYA),((DROSI,DROSE),DROME)),DROAN),(DROPE,DROPS)),DROWI)),(((CULPI,CULQU),ANOGA),AEDAE)),(BOMMO,TRICA))
(((((DROVI,DROMO),DROGR),(((((DROER,DROYA),((DROSI,DROSE),DROME)),DROAN),(DROPE,DROPS)),DROWI)),((ANOGA,(CULPI,CULQU)),AEDAE)),(BOMMO,TRICA))
(((((DROVI,DROMO),DROGR),(((((DROER,DROYA),((DROSI,DROSE),DROME)),DROAN),(DROPE,DROPS)),DROWI)),((ANOGA,(CULPI,CULQU)),AEDAE)),(BOMMO,TRICA))
(((((DROVI,DROMO),DROGR),(((((DROER,DROYA),((DROSI,DROSE),DROME)),DROAN),(DROPE,DROPS)),DROWI)),(ANOGA,(CULPI,CULQU))),(BOMMO,TRICA))
(((((DROVI,DROMO),DROGR),(((((DROER,DROYA),((DROSI,DROSE),DROME)),DROAN),(DROPE,DROPS)),DROWI)),((CULPI,CULQU),AEDAE)),(BOMMO,TRICA))
(((((DROVI,DROMO),DROGR),(((((DROER,DROYA),((DROSI,DROSE),DROME)),DROAN),(DROPE,DROPS)),DROWI)),((CULPI,CULQU),AEDAE)),(BOMMO,TRICA))
(((((DROVI,DROMO),DROGR),(((((DROER,DROYA),((DROSI,DROSE),DROME)),DROAN),(DROPE,DROPS)),DROWI)),((ANOGA,(CULPI,CULQU)),AEDAE)),(BOMMO,TRICA))
(((((DROVI,DROMO),DROGR),(((((DROER,DROYA),((DROSI,DROSE),DROME)),DROAN),(DROPE,DROPS)),DROWI)),(ANOGA,AEDAE)),(BOMMO,TRICA))
(((((DROVI,DROMO),DROGR),(((((DROER,DROYA),((DROSI,DROSE),DROME)),DROAN),(DROPE,DROPS)),DROWI)),(ANOGA,(CULPI,CULQU))),(BOMMO,TRICA))
(((((DROVI,DROMO),DROGR),(((((DROER,DROYA),((DROSI,DROSE),DROME)),DROAN),(DROPE,DROPS)),DROWI)),(((CULPI,CULQU),ANOGA),AEDAE)),(BOMMO,TRICA))
(((((DROVI,DROMO),DROGR),(((((DROER,DROYA),((DROSI,DROSE),DROME)),DROAN),(DROPE,DROPS)),DROWI)),(((CULPI,CULQU),ANOGA),AEDAE)),(BOMMO,TRICA))
(((((DROVI,DROMO),DROGR),(((((DROER,DROYA),((DROSI,DROSE),DROME)),DROAN),(DROPE,DROPS)),DROWI)),ANOGA),(BOMMO,TRICA))
(((((((DROSI,(DROYA,DROME)),DROAN),(DROPE,DROPS)),(DROMO,DROVI)),MEGAB),((ANOGA,(CULPI,CULQU)),AEDAE)),CLOAL)
(((((((DROSI,(DROYA,DROME)),DROAN),(DROPE,DROPS)),(DROMO,DROVI)),MEGAB),(((CULPI,CULQU),ANOGA),AEDAE)),CLOAL)
(((((((DROSI,(DROYA,DROME)),DROAN),(DROPE,DROPS)),(DROMO,DROVI)),MEGAB),((ANOGA,(CULPI,CULQU)),AEDAE)),CLOAL)
(((((((DROSI,(DROYA,DROME)),DROAN),(DROPE,DROPS)),DROVI),MEGAB),((ANOGA,(CULPI,CULQU)),AEDAE)),CLOAL)
(((((((DROSI,(DROYA,DROME)),DROAN),(DROPE,DROPS)),DROVI),MEGAB),(((CULPI,CULQU),ANOGA),AEDAE)),CLOAL)
(((((((DROSI,(DROYA,DROME)),DROAN),(DROPE,DROPS)),DROVI),MEGAB),((ANOGA,(CULPI,CULQU)),AEDAE)),CLOAL)
(((((((DROSI,(DROYA,DROME)),DROAN),(DROPE,DROPS)),(DROGR,DROVI)),MEGAB),((ANOGA,(CULPI,CULQU)),AEDAE)),CLOAL)
(((((((DROSI,(DROYA,DROME)),DROAN),(DROPE,DROPS)),(DROGR,DROVI)),MEGAB),(((CULPI,CULQU),ANOGA),AEDAE)),CLOAL)
(((((((DROSI,(DROYA,DROME)),DROAN),(DROPE,DROPS)),(DROGR,DROVI)),MEGAB),((ANOGA,(CULPI,CULQU)),AEDAE)),CLOAL)
(((((((DROSI,(DROYA,DROME)),DROAN),(DROPE,DROPS)),(DROMO,DROVI)),MEGAB),((ANOGA,(CULPI,CULQU)),AEDAE)),CLOAL)
(((((((DROSI,(DROYA,DROME)),DROAN),(DROPE,DROPS)),(DROMO,DROVI)),MEGAB),(((CULPI,CULQU),ANOGA),AEDAE)),CLOAL)
(((((((DROSI,(DROYA,DROME)),DROAN),(DROPE,DROPS)),(DROMO,DROVI)),MEGAB),((ANOGA,(CULPI,CULQU)),AEDAE)),CLOAL)
(((((((DROSI,(DROYA,DROME)),DROAN),(DROPE,DROPS)),DROVI),MEGAB),((ANOGA,(CULPI,CULQU)),AEDAE)),CLOAL)
(((((((DROSI,(DROYA,DROME)),DROAN),(DROPE,DROPS)),DROVI),MEGAB),(((CULPI,CULQU),ANOGA),AEDAE)),CLOAL)
(((((((DROSI,(DROYA,DROME)),DROAN),(DROPE,DROPS)),DROVI),MEGAB),((ANOGA,(CULPI,CULQU)),AEDAE)),CLOAL)
(((((((DROSI,(DROYA,DROME)),DROAN),(DROPE,DROPS)),(DROGR,DROVI)),MEGAB),((ANOGA,(CULPI,CULQU)),AEDAE)),CLOAL)
(((((((DROSI,(DROYA,DROME)),DROAN),(DROPE,DROPS)),(DROGR,DROVI)),MEGAB),(((CULPI,CULQU),ANOGA),AEDAE)),CLOAL)
(((((((DROSI,(DROYA,DROME)),DROAN),(DROPE,DROPS)),(DROGR,DROVI)),MEGAB),((ANOGA,(CULPI,CULQU)),AEDAE)),CLOAL)
(((((DROME,(DROSE,(DROER,DROYA))),DROSI),((DROPE,DROPS),(DROMO,((DROWI,DROGR),DROVI)))),EPIBA),(DROAN,(TRICA,((MEGAB,(BOMMO,CLOAL)),(AEDAE,((CULPI,CULQU),ANOGA))))))
((((((DROSE,DROME),(DROER,DROYA)),DROAN),(DROPE,DROPS)),((DROVI,DROMO),DROGR)),(DROWI,(MEGAB,((EPIBA,(BOMMO,CLOAL)),(AEDAE,(ANOGA,(CULPI,CULQU)))))))
((MEGAB,(DROAN,((DROER,DROYA),((DROSE,DROSI),DROME)))),((BOMMO,TRICA),(ANOGA,(CULPI,CULQU))))
(((DROER,DROAN),DROYA),(DROME,(DROSI,DROSE)))
(((((DROSE,DROSI),DROME),(DROER,DROYA)),DROAN),((DROWI,(DROVI,DROGR)),(DROPS,DROPE)))
(((DROPE,DROPS),((((DROYA,((DROSI,DROME),DROER)),DROSE),DROAN),(DROGR,(DROVI,DROMO)))),(DROWI,(CLOAL,(BOMMO,(TRICA,(AEDAE,(ANOGA,(CULPI,CULQU))))))))
((((DROYA,(DROER,((DROSE,DROSI),DROME))),DROAN),(DROPS,DROPE)),((((DROVI,DROGR),DROMO),DROWI),((MEGAB,(TRICA,CLOAL)),(EPIBA,(AEDAE,BOMMO)))))
((((DROME,(DROSE,DROSI)),(DROER,DROYA)),(((DROMO,DROVI),DROGR),(DROWI,(DROPS,DROPE)))),(DROAN,(MEGAB,(CLOAL,((BOMMO,TRICA),(AEDAE,(ANOGA,(CULPI,CULQU))))))))
((((DROME,(DROSE,DROSI)),(DROER,DROYA)),DROAN),((((DROMO,DROVI),DROGR),DROWI),(DROPE,DROPS)))
(DROME,((DROSI,DROYA),DROSE))
(BOMMO,(((((((DROVI,DROMO),DROGR),DROWI),(DROPE,DROPS)),(((DROER,DROYA),((DROSI,DROSE),DROME)),DROAN)),MEGAB),(CLOAL,(AEDAE,(ANOGA,(CULPI,CULQU))))))
((((((((DROSE,(DROSI,DROYA)),DROME),DROER),(DROGR,(DROAN,DROMO))),((DROWI,(DROPE,DROPS)),DROVI)),(EPIBA,MEGAB)),((CULPI,CULQU),(ANOGA,AEDAE))),(BOMMO,TRICA))
((((((((((DROSE,DROSI),DROME),(DROYA,DROER)),DROAN),(DROPE,DROPS)),DROWI),DROGR),(DROMO,DROVI)),((((AEDAE,ANOGA),(CULPI,CULQU)),CLOAL),(TRICA,MEGAB))),BOMMO)
((((((((((DROSE,DROSI),DROME),(DROYA,DROER)),DROAN),(DROPE,DROPS)),DROWI),DROGR),(DROMO,DROVI)),(((CULPI,CULQU),CLOAL),(TRICA,MEGAB))),BOMMO)
(((((DROYA,((DROSI,DROSE),DROME)),DROER),DROAN),(((DROMO,(DROGR,DROVI)),(DROPE,DROPS)),DROWI)),(MEGAB,TRICA))
(((((DROYA,((DROSI,DROSE),DROME)),DROER),DROAN),(((DROMO,(DROGR,DROVI)),(DROPE,DROPS)),DROWI)),((BOMMO,TRICA),(CLOAL,(AEDAE,(ANOGA,(CULPI,CULQU))))))
(((((DROYA,((DROSI,DROSE),DROME)),DROER),DROAN),(((DROMO,(DROGR,DROVI)),(DROPE,DROPS)),DROWI)),((BOMMO,TRICA),(CLOAL,(AEDAE,(ANOGA,(CULPI,CULQU))))))
(((((DROER,(((DROYA,DROSI),DROSE),DROME)),DROAN),(DROPE,DROPS)),DROWI),(((((TRICA,BOMMO),CLOAL),(MEGAB,(((CULPI,CULQU),ANOGA),AEDAE))),EPIBA),((DROGR,DROMO),DROVI)))
(((((DROER,(((DROYA,DROSI),DROSE),DROME)),DROAN),(DROPE,DROPS)),DROWI),(CULPI,CULQU))
(((((DROER,(((DROYA,DROSI),DROSE),DROME)),DROAN),(DROPE,DROPS)),DROWI),CULPI)
(((((DROER,(((DROYA,DROSI),DROSE),DROME)),DROAN),(DROPE,DROPS)),DROWI),CULQU)
(((((DROER,(((DROYA,DROSI),DROSE),DROME)),DROAN),(DROPE,DROPS)),DROWI),(CULPI,CULQU))
((((((((((DROME,(((DROYA,DROER),DROSE),DROSI)),DROAN),(DROPS,DROPE)),((DROMO,DROVI),DROGR)),DROWI),EPIBA),MEGAB),(((CULPI,CULQU),ANOGA),AEDAE)),CLOAL),TRICA)
(TRICA,((AEDAE,(CULPI,CULQU)),(MEGAB,(DROSE,(DROME,(DROER,(DROAN,(DROPS,(DROWI,(DROGR,(DROMO,DROVI)))))))))))
((((DROGR,((DROAN,((DROYA,DROER),((DROSI,DROSE),DROME))),(DROPE,DROPS))),DROWI),EPIBA),MEGAB)
((((((ANOGA,DROGR),(DROMO,DROVI)),((DROAN,((DROYA,DROER),((DROSI,DROSE),DROME))),(DROPE,DROPS))),DROWI),EPIBA),MEGAB)
((BOMMO,(((ANOGA,AEDAE),(CULPI,CULQU)),(((DROAN,((((DROSI,DROSE),DROME),DROYA),DROER)),(DROPE,DROPS)),(DROWI,(DROMO,(DROVI,DROGR)))))),TRICA)
((BOMMO,(((ANOGA,AEDAE),(CULPI,CULQU)),(((DROAN,((((DROSI,DROSE),DROME),DROYA),DROER)),(DROPE,DROPS)),(DROWI,(DROMO,(DROVI,DROGR)))))),TRICA)
((BOMMO,((CULPI,CULQU),(((DROAN,((((DROSI,DROSE),DROME),DROYA),DROER)),(DROPE,DROPS)),(DROWI,(DROMO,(DROVI,DROGR)))))),TRICA)
((AEDAE,(ANOGA,(BOMMO,(((((DROGR,DROVI),DROMO),DROWI),(DROAN,(((DROER,DROSE),DROSI),(DROYA,DROME)))),(DROPS,DROPE))))),MEGAB)
((((((DROSI,DROSE),DROME),DROER),DROYA),DROAN),(ANOGA,((((DROGR,DROVI),DROMO),DROWI),(DROPS,DROPE))))
(((DROPE,DROPS),(DROAN,((DROYA,DROER),((DROSE,DROSI),DROME)))),((((CULPI,CULQU),ANOGA),AEDAE),CLOAL))
(((DROPE,DROPS),(DROAN,((DROYA,DROER),((DROSE,DROSI),DROME)))),((((CULPI,CULQU),ANOGA),AEDAE),CLOAL))
((((((DROME,(DROSE,DROSI)),(DROYA,DROER)),DROAN),(DROPE,DROPS)),DROWI),((DROGR,(DROMO,DROVI)),((CULPI,CULQU),AEDAE)))
((((((DROME,(DROSE,DROSI)),(DROYA,DROER)),DROAN),(DROPE,DROPS)),DROWI),((DROGR,(DROMO,DROVI)),TRICA))
((((((DROME,(DROSE,DROSI)),(DROYA,DROER)),DROAN),(DROPE,DROPS)),DROWI),((DROGR,(DROMO,DROVI)),(TRICA,(AEDAE,(ANOGA,(CULPI,CULQU))))))
((DROWI,((DROPE,DROPS),(DROAN,((DROER,((DROSI,DROSE),DROME)),DROYA)))),DROMO)
((DROWI,((DROPE,DROPS),(DROAN,((DROER,((DROSI,DROSE),DROME)),DROYA)))),(DROGR,(DROMO,DROVI)))
((DROWI,((DROPE,DROPS),(DROAN,((DROER,((DROSI,DROSE),DROME)),DROYA)))),(DROGR,DROVI))
((DROWI,((DROPE,DROPS),(DROAN,((DROER,((DROSI,DROSE),DROME)),DROYA)))),(DROMO,DROVI))
((DROWI,((DROPE,DROPS),(DROAN,((DROER,((DROSI,DROSE),DROME)),DROYA)))),((DROMO,DROVI),DROGR))
(MEGAB,(EPIBA,((((TRICA,BOMMO),CLOAL),(AEDAE,((CULPI,CULQU),ANOGA))),((DROMO,(DROGR,DROVI)),((DROPE,DROPS),(DROWI,(DROYA,(DROAN,(((DROSI,DROSE),DROER),DROME)))))))))
((TRICA,((((DROMO,DROVI),DROGR),(((DROAN,((DROSE,DROSI),(DROME,(DROER,DROYA)))),DROWI),(DROPE,DROPS))),((CLOAL,(ANOGA,((CULPI,CULQU),AEDAE))),MEGAB))),BOMMO)
(((((DROPS,DROPE),(DROWI,((DROMO,DROVI),DROGR))),DROAN),((DROER,DROYA),((DROSE,DROSI),DROME))),(EPIBA,(MEGAB,(CLOAL,((BOMMO,TRICA),(AEDAE,(ANOGA,(CULPI,CULQU))))))))
(((((DROPS,DROPE),(DROWI,((DROMO,DROVI),DROGR))),DROAN),((DROER,DROYA),((DROSE,DROSI),DROME))),(EPIBA,(MEGAB,(CLOAL,((BOMMO,TRICA),(AEDAE,(ANOGA,(CULPI,CULQU))))))))
(((((DROPS,DROPE),(DROWI,((DROMO,DROVI),DROGR))),DROAN),((DROER,DROYA),((DROSE,DROSI),DROME))),(EPIBA,(MEGAB,(CLOAL,((BOMMO,TRICA),(AEDAE,(ANOGA,(CULPI,CULQU))))))))
(((((DROPS,DROPE),(DROWI,((DROMO,DROVI),DROGR))),DROAN),((DROER,DROYA),((DROSE,DROSI),DROME))),(EPIBA,(MEGAB,(CLOAL,((BOMMO,TRICA),(AEDAE,(ANOGA,(CULPI,CULQU))))))))
(((((((DROSE,DROSI),DROME),DROER),DROYA),DROAN),(DROPS,DROPE)),(((DROGR,(DROVI,DROMO)),DROWI),(BOMMO,(AEDAE,((CULPI,CULQU),ANOGA)))))
(((((DROGR,DROVI),DROMO),((DROAN,((DROPS,DROPE),(DROSI,((DROME,(DROER,DROYA)),DROSE)))),DROWI)),(AEDAE,(CULPI,CULQU))),BOMMO)
(((((DROGR,DROVI),DROMO),((DROAN,((DROPS,DROPE),(DROSI,((DROME,(DROER,DROYA)),DROSE)))),DROWI)),(AEDAE,((CULPI,CULQU),ANOGA))),BOMMO)
(((((DROGR,DROVI),DROMO),((DROAN,((DROPS,DROPE),(DROSI,((DROME,(DROER,DROYA)),DROSE)))),DROWI)),((ANOGA,(CULPI,CULQU)),AEDAE)),BOMMO)
(((((DROGR,DROVI),DROMO),((DROAN,((DROPS,DROPE),(DROSI,((DROME,(DROER,DROYA)),DROSE)))),DROWI)),(((CULPI,CULQU),ANOGA),AEDAE)),BOMMO)
(TRICA,(((MEGAB,CLOAL),(AEDAE,((CULPI,CULQU),ANOGA))),((DROPE,DROPS),((DROWI,(DROVI,(DROGR,DROMO))),(DROAN,((DROER,DROYA),(DROME,(DROSE,DROSI))))))))
(((DROVI,DROGR),DROWI),((DROME,((DROSI,DROSE),(DROER,DROYA))),DROAN))
((((DROMO,DROVI),DROGR),DROWI),((DROME,((DROSI,DROSE),(DROER,DROYA))),DROAN))
(((AEDAE,((CULPI,CULQU),ANOGA)),(TRICA,BOMMO)),(((((DROPS,DROPE),DROAN),DROWI),((DROGR,DROVI),(DROYA,(DROME,(DROER,(DROSE,DROSI)))))),MEGAB))
(((AEDAE,((CULPI,CULQU),ANOGA)),TRICA),(((((DROPS,DROPE),DROAN),DROWI),((DROGR,DROVI),(DROYA,(DROME,(DROER,(DROSE,DROSI)))))),MEGAB))
((((DROPS,DROPE),(DROAN,(((DROME,DROSI),DROSE),(DROYA,DROER)))),(DROWI,(DROMO,(DROVI,DROGR)))),((((CULPI,CULQU),ANOGA),AEDAE),TRICA))
((((DROPS,DROPE),(DROAN,(((DROME,DROSI),DROSE),(DROYA,DROER)))),(DROWI,(DROMO,(DROVI,DROGR)))),((((CULPI,CULQU),ANOGA),AEDAE),TRICA))
((((DROPS,DROPE),(DROAN,(((DROME,DROSI),DROSE),(DROYA,DROER)))),(DROWI,(DROMO,(DROVI,DROGR)))),(((CULPI,CULQU),AEDAE),TRICA))
((((DROPS,DROPE),(DROAN,(((DROME,DROSI),DROSE),(DROYA,DROER)))),(DROWI,(DROMO,(DROVI,DROGR)))),(((CULPI,CULQU),AEDAE),TRICA))
((((DROPS,DROPE),(DROAN,(((DROME,DROSI),DROSE),(DROYA,DROER)))),(DROWI,(DROMO,(DROVI,DROGR)))),(AEDAE,TRICA))
((((DROPS,DROPE),(DROAN,(((DROME,DROSI),DROSE),(DROYA,DROER)))),(DROWI,(DROMO,(DROVI,DROGR)))),(BOMMO,(ANOGA,(CULPI,CULQU))))
((((((DROSI,DROME),DROSE),(DROYA,DROER)),DROAN),(DROPS,DROPE)),(DROWI,((DROVI,(DROGR,DROMO)),(MEGAB,(ANOGA,AEDAE)))))
((DROWI,((((DROYA,DROER),((DROSI,DROSE),DROME)),DROAN),(DROPS,DROPE))),(((DROVI,DROMO),DROGR),(MEGAB,(((BOMMO,TRICA),CLOAL),(AEDAE,(ANOGA,(CULPI,CULQU)))))))
((((((CULPI,CULQU),ANOGA),AEDAE),(CLOAL,(MEGAB,((((DROPS,(DROAN,(DROYA,((((DROPE,DROSE),DROSI),DROME),DROER)))),DROWI),((DROMO,DROVI),DROGR)),EPIBA)))),BOMMO),TRICA)
(((DROYA,(DROER,((DROSE,DROSI),DROME))),DROAN),((DROPE,DROPS),(DROWI,(DROMO,(DROGR,DROVI)))))
(((((DROPS,DROPE),(DROWI,(DROAN,(((DROER,DROYA),(DROSE,DROSI)),DROME)))),(DROMO,DROVI)),DROGR),(CULPI,CULQU))
(((((DROPS,DROPE),(DROWI,(DROAN,(((DROER,DROYA),(DROSE,DROSI)),DROME)))),(DROMO,DROVI)),DROGR),ANOGA)
(((((DROPS,DROPE),(DROWI,(DROAN,(((DROER,DROYA),(DROSE,DROSI)),DROME)))),(DROMO,DROVI)),DROGR),(((CULPI,CULQU),ANOGA),AEDAE))
(((((DROPS,DROPE),(DROWI,(DROAN,(((DROER,DROYA),(DROSE,DROSI)),DROME)))),(DROMO,DROVI)),DROGR),AEDAE)
(((((DROPS,DROPE),(DROWI,(DROAN,(((DROER,DROYA),(DROSE,DROSI)),DROME)))),(DROMO,DROVI)),DROGR),(ANOGA,(CULPI,CULQU)))
(((((DROME,(DROSI,DROSE)),DROER),DROYA),((((DROMO,DROGR),DROWI),(DROPE,DROPS)),DROAN)),(MEGAB,(TRICA,(CLOAL,(AEDAE,ANOGA)))))
(((((((DROYA,DROER),(DROSE,DROSI)),DROME),DROAN),(DROPS,DROPE)),((DROVI,DROMO),DROGR)),(DROWI,(EPIBA,(MEGAB,(AEDAE,(BOMMO,TRICA))))))
((((DROER,((DROSI,DROSE),DROME)),DROYA),((DROPS,DROPE),(DROWI,(DROGR,(DROVI,DROMO))))),(DROAN,(TRICA,(AEDAE,(ANOGA,(CULPI,CULQU))))))
((((DROER,((DROSI,DROSE),DROME)),DROYA),((DROPS,DROPE),(DROWI,(DROGR,(DROVI,DROMO))))),(DROAN,(TRICA,(AEDAE,(ANOGA,(CULPI,CULQU))))))
((((DROAN,((DROPE,DROMO),(((DROME,(DROER,DROSE)),DROYA),(DROGR,DROVI)))),EPIBA),((CLOAL,(TRICA,BOMMO)),(((DROWI,ANOGA),(CULPI,CULQU)),AEDAE))),MEGAB)
((((DROAN,((DROPE,DROMO),(((DROME,(DROER,DROSE)),DROYA),(DROGR,DROVI)))),EPIBA),((CLOAL,(TRICA,BOMMO)),((ANOGA,(CULPI,CULQU)),AEDAE))),MEGAB)
(((BOMMO,(AEDAE,(ANOGA,(CULPI,CULQU)))),TRICA),(DROWI,(((DROVI,DROMO),((DROPE,DROPS),((DROYA,((DROME,DROER),(DROSE,DROSI))),DROAN))),DROGR)))
(BOMMO,(((MEGAB,((((DROPE,DROPS),(DROAN,(((DROSI,DROSE),DROME),(DROYA,DROER)))),DROWI),((DROMO,DROVI),DROGR))),(((CULPI,CULQU),ANOGA),AEDAE)),TRICA))
(((((DROER,(DROYA,DROME)),DROAN),(DROWI,(DROSI,DROSE))),(DROPS,DROPE)),(((BOMMO,TRICA),((ANOGA,(CULQU,CULPI)),AEDAE)),DROGR))
(((((DROER,(DROYA,DROME)),DROAN),(DROWI,(DROSI,DROSE))),(DROPS,DROPE)),(((BOMMO,TRICA),((ANOGA,(CULQU,CULPI)),AEDAE)),(DROMO,(DROGR,DROVI))))
(((((DROER,(DROYA,DROME)),DROAN),(DROWI,(DROSI,DROSE))),(DROPS,DROPE)),(((BOMMO,TRICA),((ANOGA,(CULQU,CULPI)),AEDAE)),DROVI))
((((((((((DROME,(DROSI,DROSE)),(DROYA,DROER)),DROAN),(DROPE,DROPS)),DROWI),(DROGR,(DROMO,DROVI))),MEGAB),(AEDAE,((CULPI,CULQU),ANOGA))),BOMMO),TRICA)
((DROPS,BOMMO),(CLOAL,DROME))
(TRICA,((((DROGR,DROVI),DROMO),(DROWI,((DROPS,DROPE),(DROAN,(DROYA,(DROER,((DROSE,DROSI),DROME))))))),(((CULPI,CULQU),ANOGA),AEDAE)))
(TRICA,((((DROGR,DROVI),DROMO),(DROWI,((DROPS,DROPE),(DROAN,(DROYA,(DROER,((DROSE,DROSI),DROME))))))),(((CULPI,CULQU),ANOGA),AEDAE)))
(TRICA,((((DROGR,DROVI),DROMO),(DROWI,((DROPS,DROPE),(DROAN,(DROYA,(DROER,((DROSE,DROSI),DROME))))))),ANOGA))
(TRICA,((((DROGR,DROVI),DROMO),(DROWI,((DROPS,DROPE),(DROAN,(DROYA,(DROER,((DROSE,DROSI),DROME))))))),AEDAE))
(TRICA,((((DROGR,DROVI),DROMO),(DROWI,((DROPS,DROPE),(DROAN,(DROYA,(DROER,((DROSE,DROSI),DROME))))))),((CULPI,CULQU),ANOGA)))
(TRICA,((((DROGR,DROVI),DROMO),(DROWI,((DROPS,DROPE),(DROAN,(DROYA,(DROER,((DROSE,DROSI),DROME))))))),(CULPI,CULQU)))
(TRICA,((((DROGR,DROVI),DROMO),(DROWI,((DROPS,DROPE),(DROAN,(DROYA,(DROER,((DROSE,DROSI),DROME))))))),(((CULPI,CULQU),ANOGA),AEDAE)))
(TRICA,((((DROGR,DROVI),DROMO),(DROWI,((DROPS,DROPE),(DROAN,(DROYA,(DROER,((DROSE,DROSI),DROME))))))),(((CULPI,CULQU),ANOGA),AEDAE)))
(TRICA,((((DROGR,DROVI),DROMO),(DROWI,((DROPS,DROPE),(DROAN,(DROYA,(DROER,((DROSE,DROSI),DROME))))))),(((CULPI,CULQU),ANOGA),AEDAE)))
(TRICA,((((DROGR,DROVI),DROMO),(DROWI,((DROPS,DROPE),(DROAN,(DROYA,(DROER,((DROSE,DROSI),DROME))))))),(((CULPI,CULQU),ANOGA),AEDAE)))
(TRICA,((((DROGR,DROVI),DROMO),(DROWI,((DROPS,DROPE),(DROAN,(DROYA,(DROER,((DROSE,DROSI),DROME))))))),(((CULPI,CULQU),ANOGA),AEDAE)))
(TRICA,((((DROGR,DROVI),DROMO),(DROWI,((DROPS,DROPE),(DROAN,(DROYA,(DROER,((DROSE,DROSI),DROME))))))),(((CULPI,CULQU),ANOGA),AEDAE)))
(TRICA,((((DROGR,DROVI),DROMO),(DROWI,((DROPS,DROPE),(DROAN,(DROYA,(DROER,((DROSE,DROSI),DROME))))))),ANOGA))
(TRICA,((((DROGR,DROVI),DROMO),(DROWI,((DROPS,DROPE),(DROAN,(DROYA,(DROER,((DROSE,DROSI),DROME))))))),(CULPI,CULQU)))
(TRICA,((((DROGR,DROVI),DROMO),(DROWI,((DROPS,DROPE),(DROAN,(DROYA,(DROER,((DROSE,DROSI),DROME))))))),(CULPI,CULQU)))
(TRICA,((((DROGR,DROVI),DROMO),(DROWI,((DROPS,DROPE),(DROAN,(DROYA,(DROER,((DROSE,DROSI),DROME))))))),(CULPI,CULQU)))
(TRICA,((((DROGR,DROVI),DROMO),(DROWI,((DROPS,DROPE),(DROAN,(DROYA,(DROER,((DROSE,DROSI),DROME))))))),(CULPI,CULQU)))
(TRICA,((((DROGR,DROVI),DROMO),(DROWI,((DROPS,DROPE),(DROAN,(DROYA,(DROER,((DROSE,DROSI),DROME))))))),(CULPI,CULQU)))
(TRICA,((((DROGR,DROVI),DROMO),(DROWI,((DROPS,DROPE),(DROAN,(DROYA,(DROER,((DROSE,DROSI),DROME))))))),(CULPI,CULQU)))
(TRICA,((((DROGR,DROVI),DROMO),(DROWI,((DROPS,DROPE),(DROAN,(DROYA,(DROER,((DROSE,DROSI),DROME))))))),((CULPI,CULQU),ANOGA)))
(TRICA,((((DROGR,DROVI),DROMO),(DROWI,((DROPS,DROPE),(DROAN,(DROYA,(DROER,((DROSE,DROSI),DROME))))))),((CULPI,CULQU),ANOGA)))
(TRICA,((((DROGR,DROVI),DROMO),(DROWI,((DROPS,DROPE),(DROAN,(DROYA,(DROER,((DROSE,DROSI),DROME))))))),((CULPI,CULQU),ANOGA)))
(DROME,(DROGR,(DROPS,DROPE)))
(DROSE,DROME)
((((CULPI,CULQU),AEDAE),(((DROPS,DROPE),(((DROYA,DROER),((DROSI,DROSE),DROME)),DROAN)),DROWI)),TRICA)
((((CULPI,CULQU),AEDAE),(((DROPE,DROPS),(((DROYA,DROER),((DROSI,DROSE),DROME)),DROAN)),DROWI)),TRICA)
((((CULPI,CULQU),AEDAE),(((DROPS,DROPE),(((DROYA,DROER),((DROSI,DROSE),DROME)),DROAN)),DROWI)),TRICA)
((((CULPI,CULQU),AEDAE),(((DROPE,DROPS),(((DROYA,DROER),((DROSI,DROSE),DROME)),DROAN)),DROWI)),TRICA)
(((ANOGA,AEDAE),(((DROPS,DROPE),(((DROYA,DROER),((DROSI,DROSE),DROME)),DROAN)),DROWI)),TRICA)
(((ANOGA,AEDAE),(((DROPE,DROPS),(((DROYA,DROER),((DROSI,DROSE),DROME)),DROAN)),DROWI)),TRICA)
(((ANOGA,AEDAE),(((DROPS,DROPE),(((DROYA,DROER),((DROSI,DROSE),DROME)),DROAN)),DROWI)),TRICA)
(((ANOGA,AEDAE),(((DROPE,DROPS),(((DROYA,DROER),((DROSI,DROSE),DROME)),DROAN)),DROWI)),TRICA)
(((((CULPI,CULQU),ANOGA),AEDAE),(((DROPS,DROPE),(((DROYA,DROER),((DROSI,DROSE),DROME)),DROAN)),DROWI)),TRICA)
(((((CULPI,CULQU),ANOGA),AEDAE),(((DROPE,DROPS),(((DROYA,DROER),((DROSI,DROSE),DROME)),DROAN)),DROWI)),TRICA)
(((((CULPI,CULQU),ANOGA),AEDAE),(((DROPS,DROPE),(((DROYA,DROER),((DROSI,DROSE),DROME)),DROAN)),DROWI)),TRICA)
(((((CULPI,CULQU),ANOGA),AEDAE),(((DROPE,DROPS),(((DROYA,DROER),((DROSI,DROSE),DROME)),DROAN)),DROWI)),TRICA)
(((((CULPI,CULQU),ANOGA),AEDAE),(((DROPS,DROPE),(((DROYA,DROER),((DROSI,DROSE),DROME)),DROAN)),DROWI)),TRICA)
(((((CULPI,CULQU),ANOGA),AEDAE),(((DROPE,DROPS),(((DROYA,DROER),((DROSI,DROSE),DROME)),DROAN)),DROWI)),TRICA)
(((((CULPI,CULQU),ANOGA),AEDAE),(((DROPS,DROPE),(((DROYA,DROER),((DROSI,DROSE),DROME)),DROAN)),DROWI)),TRICA)
(((((CULPI,CULQU),ANOGA),AEDAE),(((DROPE,DROPS),(((DROYA,DROER),((DROSI,DROSE),DROME)),DROAN)),DROWI)),TRICA)
((((ANOGA,(CULPI,CULQU)),AEDAE),(((DROPS,DROPE),(((DROYA,DROER),((DROSI,DROSE),DROME)),DROAN)),DROWI)),TRICA)
((((ANOGA,(CULPI,CULQU)),AEDAE),(((DROPE,DROPS),(((DROYA,DROER),((DROSI,DROSE),DROME)),DROAN)),DROWI)),TRICA)
((((ANOGA,(CULPI,CULQU)),AEDAE),(((DROPS,DROPE),(((DROYA,DROER),((DROSI,DROSE),DROME)),DROAN)),DROWI)),TRICA)
((((ANOGA,(CULPI,CULQU)),AEDAE),(((DROPE,DROPS),(((DROYA,DROER),((DROSI,DROSE),DROME)),DROAN)),DROWI)),TRICA)
((((ANOGA,(CULPI,CULQU)),AEDAE),(((DROPS,DROPE),(((DROYA,DROER),((DROSI,DROSE),DROME)),DROAN)),DROWI)),TRICA)
((((ANOGA,(CULPI,CULQU)),AEDAE),(((DROPE,DROPS),(((DROYA,DROER),((DROSI,DROSE),DROME)),DROAN)),DROWI)),TRICA)
(((CULPI,CULQU),(((DROPS,DROPE),(((DROYA,DROER),((DROSI,DROSE),DROME)),DROAN)),DROWI)),TRICA)
(((CULPI,CULQU),(((DROPE,DROPS),(((DROYA,DROER),((DROSI,DROSE),DROME)),DROAN)),DROWI)),TRICA)
(((CULPI,CULQU),(((DROPS,DROPE),(((DROYA,DROER),((DROSI,DROSE),DROME)),DROAN)),DROWI)),TRICA)
(((CULPI,CULQU),(((DROPE,DROPS),(((DROYA,DROER),((DROSI,DROSE),DROME)),DROAN)),DROWI)),TRICA)
((((CULPI,CULQU),ANOGA),(((DROPS,DROPE),(((DROYA,DROER),((DROSI,DROSE),DROME)),DROAN)),DROWI)),TRICA)
((((CULPI,CULQU),ANOGA),(((DROPE,DROPS),(((DROYA,DROER),((DROSI,DROSE),DROME)),DROAN)),DROWI)),TRICA)
(((CULPI,CULQU),(((DROPS,DROPE),(((DROYA,DROER),((DROSI,DROSE),DROME)),DROAN)),DROWI)),TRICA)
(((CULPI,CULQU),(((DROPE,DROPS),(((DROYA,DROER),((DROSI,DROSE),DROME)),DROAN)),DROWI)),TRICA)
(((ANOGA,(CULPI,CULQU)),(((DROPS,DROPE),(((DROYA,DROER),((DROSI,DROSE),DROME)),DROAN)),DROWI)),TRICA)
(((ANOGA,(CULPI,CULQU)),(((DROPE,DROPS),(((DROYA,DROER),((DROSI,DROSE),DROME)),DROAN)),DROWI)),TRICA)
(((ANOGA,(CULPI,CULQU)),(((DROPS,DROPE),(((DROYA,DROER),((DROSI,DROSE),DROME)),DROAN)),DROWI)),TRICA)
(((ANOGA,(CULPI,CULQU)),(((DROPE,DROPS),(((DROYA,DROER),((DROSI,DROSE),DROME)),DROAN)),DROWI)),TRICA)
((((CULPI,CULQU),ANOGA),(((DROPS,DROPE),(((DROYA,DROER),((DROSI,DROSE),DROME)),DROAN)),DROWI)),TRICA)
((((CULPI,CULQU),ANOGA),(((DROPE,DROPS),(((DROYA,DROER),((DROSI,DROSE),DROME)),DROAN)),DROWI)),TRICA)
(((((CULPI,CULQU),ANOGA),AEDAE),(((DROPS,DROPE),(((DROYA,DROER),((DROSI,DROSE),DROME)),DROAN)),DROWI)),TRICA)
(((((CULPI,CULQU),ANOGA),AEDAE),(((DROPE,DROPS),(((DROYA,DROER),((DROSI,DROSE),DROME)),DROAN)),DROWI)),TRICA)
(((((DROPS,DROPE),(((DROYA,DROER),((DROSI,DROSE),DROME)),DROAN)),DROWI),AEDAE),TRICA)
(((((DROPE,DROPS),(((DROYA,DROER),((DROSI,DROSE),DROME)),DROAN)),DROWI),AEDAE),TRICA)
((ANOGA,(((DROPS,DROPE),(((DROYA,DROER),((DROSI,DROSE),DROME)),DROAN)),DROWI)),TRICA)
((ANOGA,(((DROPE,DROPS),(((DROYA,DROER),((DROSI,DROSE),DROME)),DROAN)),DROWI)),TRICA)
((((ANOGA,(CULPI,CULQU)),AEDAE),(((DROPS,DROPE),(((DROYA,DROER),((DROSI,DROSE),DROME)),DROAN)),DROWI)),TRICA)
((((ANOGA,(CULPI,CULQU)),AEDAE),(((DROPE,DROPS),(((DROYA,DROER),((DROSI,DROSE),DROME)),DROAN)),DROWI)),TRICA)
((((ANOGA,(CULQU,CULPI)),AEDAE),(((DROPS,DROPE),(((DROYA,DROER),((DROSI,DROSE),DROME)),DROAN)),DROWI)),TRICA)
((((ANOGA,(CULQU,CULPI)),AEDAE),(((DROPE,DROPS),(((DROYA,DROER),((DROSI,DROSE),DROME)),DROAN)),DROWI)),TRICA)
((((ANOGA,(CULPI,CULQU)),AEDAE),(((DROPS,DROPE),(((DROYA,DROER),((DROSI,DROSE),DROME)),DROAN)),DROWI)),TRICA)
((((ANOGA,(CULPI,CULQU)),AEDAE),(((DROPE,DROPS),(((DROYA,DROER),((DROSI,DROSE),DROME)),DROAN)),DROWI)),TRICA)
(((ANOGA,AEDAE),(((DROPS,DROPE),(((DROYA,DROER),((DROSI,DROSE),DROME)),DROAN)),DROWI)),TRICA)
(((ANOGA,AEDAE),(((DROPE,DROPS),(((DROYA,DROER),((DROSI,DROSE),DROME)),DROAN)),DROWI)),TRICA)
(((AEDAE,ANOGA),(((DROPS,DROPE),(((DROYA,DROER),((DROSI,DROSE),DROME)),DROAN)),DROWI)),TRICA)
(((AEDAE,ANOGA),(((DROPE,DROPS),(((DROYA,DROER),((DROSI,DROSE),DROME)),DROAN)),DROWI)),TRICA)
(((CULPI,CULQU),(((DROPS,DROPE),(((DROYA,DROER),((DROSI,DROSE),DROME)),DROAN)),DROWI)),TRICA)
(((CULPI,CULQU),(((DROPE,DROPS),(((DROYA,DROER),((DROSI,DROSE),DROME)),DROAN)),DROWI)),TRICA)
(((CULPI,CULQU),(((DROPS,DROPE),(((DROYA,DROER),((DROSI,DROSE),DROME)),DROAN)),DROWI)),TRICA)
(((CULPI,CULQU),(((DROPE,DROPS),(((DROYA,DROER),((DROSI,DROSE),DROME)),DROAN)),DROWI)),TRICA)
(((AEDAE,((CULPI,CULQU),ANOGA)),(((DROPS,DROPE),(((DROYA,DROER),((DROSI,DROSE),DROME)),DROAN)),DROWI)),TRICA)
(((AEDAE,((CULPI,CULQU),ANOGA)),(((DROPE,DROPS),(((DROYA,DROER),((DROSI,DROSE),DROME)),DROAN)),DROWI)),TRICA)
((((CULPI,CULQU),AEDAE),(((DROPS,DROPE),(((DROYA,DROER),((DROSI,DROSE),DROME)),DROAN)),DROWI)),TRICA)
((((CULPI,CULQU),AEDAE),(((DROPE,DROPS),(((DROYA,DROER),((DROSI,DROSE),DROME)),DROAN)),DROWI)),TRICA)
((((CULPI,CULQU),AEDAE),(((DROPS,DROPE),(((DROYA,DROER),((DROSI,DROSE),DROME)),DROAN)),DROWI)),TRICA)
((((CULPI,CULQU),AEDAE),(((DROPE,DROPS),(((DROYA,DROER),((DROSI,DROSE),DROME)),DROAN)),DROWI)),TRICA)
((((ANOGA,(CULPI,CULQU)),AEDAE),(((DROPS,DROPE),(((DROYA,DROER),((DROSI,DROSE),DROME)),DROAN)),DROWI)),TRICA)
((((ANOGA,(CULPI,CULQU)),AEDAE),(((DROPE,DROPS),(((DROYA,DROER),((DROSI,DROSE),DROME)),DROAN)),DROWI)),TRICA)
(((DROER,DROYA),DROAN),(DROME,(DROSI,DROSE)))
(((((((((DROSE,DROSI),DROME),DROER),DROYA),DROAN),(DROPS,DROPE)),(((DROVI,DROMO),DROGR),DROWI)),((((CULPI,CULQU),ANOGA),AEDAE),CLOAL)),(TRICA,BOMMO))
((((EPIBA,((DROGR,(DROVI,DROMO)),(DROWI,(DROAN,((DROPE,DROPS),((DROER,DROYA),(DROME,DROSE))))))),MEGAB),(AEDAE,(ANOGA,(CULPI,CULQU)))),(BOMMO,TRICA))
(((DROGR,(DROMO,DROVI)),DROWI),((DROAN,((DROYA,DROER),((DROSE,DROSI),DROME))),(DROPS,DROPE)))
(((DROPS,DROPE),(DROAN,(DROYA,DROME))),((DROGR,(DROVI,DROMO)),DROWI))
(((((((DROSE,DROSI),DROME),(DROYA,DROER)),DROAN),(DROPS,DROPE)),(DROGR,(DROVI,DROMO))),(DROWI,((BOMMO,TRICA),(AEDAE,(ANOGA,(CULPI,CULQU))))))
((((((DROME,(DROSE,DROSI)),(DROYA,DROER)),DROAN),((DROMO,DROVI),DROGR)),DROWI),(DROPE,DROPS))
((CLOAL,MEGAB),(DROWI,DROME))
(TRICA,((((((DROPE,DROPS),DROAN),((DROSI,(DROER,(DROYA,(DROSE,DROME)))),DROWI)),((DROGR,DROVI),DROMO)),(((CULPI,CULQU),ANOGA),AEDAE)),BOMMO))
(((((DROSI,(DROSE,DROME)),(DROYA,DROER)),DROAN),(DROWI,((DROMO,DROVI),DROGR))),((DROPS,DROPE),(MEGAB,(AEDAE,((CULPI,CULQU),ANOGA)))))
(TRICA,(BOMMO,(((ANOGA,(CULPI,CULQU)),AEDAE),((EPIBA,(((DROWI,((DROPS,DROPE),((DROER,(DROSI,(DROSE,DROME))),DROYA))),DROAN),(DROGR,(DROMO,DROVI)))),MEGAB))))
(((((MEGAB,(((DROVI,DROGR),DROMO),(DROWI,((DROPE,DROPS),(DROAN,((DROER,DROYA),(DROME,(DROSI,DROSE)))))))),CLOAL),((CULPI,CULQU),ANOGA)),TRICA),BOMMO)
((((DROSI,((DROYA,DROER),DROSE)),DROME),DROAN),(DROPS,(DROMO,(DROGR,DROVI))))
(TRICA,((((DROPE,DROPS),(((DROYA,DROER),(DROSE,DROME)),DROAN)),DROWI),MEGAB))
(TRICA,((((DROPE,DROPS),(((DROYA,DROER),(DROSE,DROME)),DROAN)),DROWI),MEGAB))
(BOMMO,(((ANOGA,(CULPI,CULQU)),AEDAE),((DROMO,(DROVI,DROGR)),(((DROPE,DROPS),((DROSE,((DROSI,DROME),(DROYA,DROER))),DROAN)),DROWI))))
((DROWI,((DROVI,(DROMO,DROGR)),((DROPS,DROPE),(DROAN,(DROER,((DROSE,DROYA),(DROSI,DROME))))))),(BOMMO,(CLOAL,(MEGAB,(AEDAE,((CULPI,CULQU),ANOGA))))))
(((((DROSE,DROSI),DROME),(((((DROVI,DROMO),DROGR),DROWI),(DROPE,DROPS)),DROAN)),DROYA),DROER)
(((((DROSE,DROSI),DROME),(DROYA,DROER)),DROAN),(DROWI,((DROGR,(DROMO,DROVI)),(DROPE,DROPS))))
(((((DROPE,DROPS),DROAN),((DROYA,DROER),((DROSE,DROSI),DROME))),DROWI),((DROGR,DROVI),DROMO))
(((DROER,DROYA),DROAN),(DROME,(DROSE,DROSI)))
(((((DROER,DROYA),((DROSI,DROSE),DROME)),(DROPS,DROPE)),DROWI),(CLOAL,(CULPI,CULQU)))
(((((DROER,DROYA),((DROSI,DROSE),DROME)),(DROPS,DROPE)),DROWI),(CLOAL,((ANOGA,(CULPI,CULQU)),AEDAE)))
(((((DROER,DROYA),((DROSI,DROSE),DROME)),(DROPS,DROPE)),DROWI),(CLOAL,(CULPI,CULQU)))
(((((DROER,DROYA),((DROSI,DROSE),DROME)),(DROPS,DROPE)),DROWI),(CLOAL,((ANOGA,(CULPI,CULQU)),AEDAE)))
((((((DROME,(DROSI,DROSE)),DROER),DROYA),DROAN),(DROPS,DROWI)),(DROGR,(DROVI,(DROMO,(CLOAL,(TRICA,(AEDAE,(ANOGA,(CULPI,CULQU)))))))))
((((((((DROVI,(DROMO,DROGR)),DROWI),(DROPE,DROPS)),DROAN),(DROER,DROYA)),(DROSE,DROSI)),DROME),(MEGAB,((BOMMO,TRICA),(AEDAE,(ANOGA,(CULPI,CULQU))))))
(((((((((DROYA,DROER),(DROSI,DROSE)),DROME),DROAN),(DROPS,DROPE)),((DROGR,(DROMO,DROVI)),DROWI)),MEGAB),TRICA),BOMMO)
((((CULPI,CULQU),AEDAE),TRICA),((DROWI,((DROPE,DROPS),(DROAN,((DROYA,DROER),((DROSI,DROSE),DROME))))),((DROVI,DROMO),DROGR)))
(((((((DROPE,DROPS),((((DROSI,DROSE),DROME),(DROER,DROYA)),DROAN)),DROWI),((DROMO,DROVI),DROGR)),MEGAB),CLOAL),(AEDAE,((CULPI,CULQU),ANOGA)))
(DROAN,DROME)
(TRICA,(((ANOGA,(CULPI,CULQU)),AEDAE),(((DROAN,((((DROER,DROME),DROYA),(DROSE,DROSI)),(DROPS,DROPE))),DROWI),((DROGR,DROVI),DROMO))))
(((((((DROER,DROYA),((DROSE,DROSI),DROME)),DROAN),(DROPS,DROPE)),DROWI),(DROGR,(DROMO,DROVI))),AEDAE)
((((((((((((DROME,(DROSE,DROSI)),DROER),DROYA),DROAN),(DROPE,DROPS)),DROWI),((DROMO,DROVI),DROGR)),MEGAB),(((CULPI,CULQU),ANOGA),AEDAE)),CLOAL),TRICA),BOMMO)
(TRICA,(BOMMO,((CLOAL,(AEDAE,(ANOGA,(CULPI,CULQU)))),(MEGAB,(((DROPE,DROPS),(DROAN,((DROER,DROYA),(DROME,(DROSI,DROSE))))),(DROWI,(DROGR,(DROMO,DROVI))))))))
(DROAN,((DROYA,DROER),((DROSI,DROSE),DROME)))
((DROPS,(((DROYA,(DROER,((DROSI,DROSE),DROME))),DROAN),((DROMO,(DROGR,DROVI)),DROWI))),((TRICA,BOMMO),((AEDAE,ANOGA),(CULPI,CULQU))))
(((DROPE,DROPS),(((DROER,((DROSE,DROSI),DROME)),DROYA),DROAN)),DROWI)
((((((((((DROME,DROSE),DROER),DROYA),DROAN),DROPE),DROWI),((DROGR,DROVI),DROMO)),EPIBA),((CLOAL,((ANOGA,(CULQU,CULPI)),AEDAE)),(BOMMO,TRICA))),MEGAB)
((((DROAN,((DROPE,DROPS),(((DROSE,DROSI),DROME),(DROYA,DROER)))),(DROMO,DROVI)),DROGR),(((CLOAL,((BOMMO,TRICA),(((CULPI,CULQU),ANOGA),AEDAE))),EPIBA),MEGAB))
((((((DROER,DROYA),((DROSE,DROME),DROSI)),DROAN),(DROPE,DROPS)),DROWI),(((DROMO,DROVI),DROGR),((BOMMO,TRICA),(ANOGA,(CULPI,CULQU)))))
((((((DROSI,(DROME,(DROER,DROYA))),DROSE),DROAN),(DROPE,DROPS)),DROWI),((DROGR,(DROVI,DROMO)),(MEGAB,((CLOAL,(TRICA,BOMMO)),(AEDAE,(CULPI,CULQU))))))
(BOMMO,((((DROGR,(DROMO,DROVI)),(((DROPS,DROPE),(DROAN,(DROSI,(DROYA,(DROSE,(DROER,DROME)))))),DROWI)),(AEDAE,((CULPI,CULQU),ANOGA))),TRICA))
(((((((((DROSE,DROSI),DROME),DROYA),DROER),DROAN),(DROPS,DROPE)),DROWI),(DROGR,(DROVI,DROMO))),(MEGAB,((BOMMO,TRICA),(AEDAE,(ANOGA,(CULPI,CULQU))))))
(((((DROME,(DROSI,DROSE)),(DROYA,DROER)),(DROPE,DROPS)),(DROWI,DROAN)),(((DROMO,DROGR),DROVI),(MEGAB,EPIBA)))
(((((DROME,(DROSI,DROSE)),(DROYA,DROER)),(DROPE,DROPS)),(DROWI,DROAN)),(((DROMO,DROGR),DROVI),(MEGAB,((BOMMO,TRICA),(AEDAE,(ANOGA,(CULPI,CULQU)))))))
(((((DROGR,(DROMO,DROVI)),((DROPS,DROPE),(DROAN,((DROYA,DROER),(DROSE,DROME))))),DROWI),(EPIBA,MEGAB)),(TRICA,BOMMO))
((((CLOAL,(AEDAE,(CULPI,CULQU))),(BOMMO,TRICA)),(((DROAN,((((DROER,DROYA),DROSI),DROSE),DROME)),(DROPE,DROPS)),((DROVI,DROMO),DROGR))),MEGAB)
(((((DROER,DROYA),((DROSI,DROSE),DROME)),DROAN),((DROGR,(DROMO,DROVI)),DROWI)),(AEDAE,(DROPE,DROPS)))
(TRICA,(BOMMO,((AEDAE,(ANOGA,CULPI)),((DROVI,(DROGR,DROMO)),((((((DROPE,DROPS),MEGAB),(DROME,(DROWI,DROAN))),DROSI),DROSE),(DROER,DROYA))))))
(TRICA,(BOMMO,((AEDAE,(ANOGA,CULQU)),((DROVI,(DROGR,DROMO)),((((((DROPE,DROPS),MEGAB),(DROME,(DROWI,DROAN))),DROSI),DROSE),(DROER,DROYA))))))
(TRICA,(BOMMO,((AEDAE,(ANOGA,(CULPI,CULQU))),((DROVI,(DROGR,DROMO)),((((((DROPE,DROPS),MEGAB),(DROME,(DROWI,DROAN))),DROSI),DROSE),(DROER,DROYA))))))
(((DROVI,DROMO),DROWI),((((DROYA,((DROSE,DROSI),DROME)),DROER),DROAN),(DROPS,DROPE)))
(((((((((DROSI,DROME),DROSE),(DROER,DROYA)),DROAN),(DROPE,DROPS)),DROWI),(DROMO,(DROGR,DROVI))),EPIBA),MEGAB)
(((ANOGA,(CULPI,CULQU)),AEDAE),(((DROWI,((DROPE,DROPS),(DROAN,((DROER,DROYA),((DROSE,DROSI),DROME))))),CLOAL),(TRICA,BOMMO)))
(((((((((((DROME,DROSI),DROSE),(DROER,DROYA)),DROAN),(DROPS,DROPE)),DROWI),((DROGR,DROVI),DROMO)),CLOAL),(((CULPI,CULQU),ANOGA),AEDAE)),BOMMO),TRICA)
((DROER,(DROYA,(DROSE,DROME))),(DROAN,DROWI))
((((DROYA,(((DROSI,DROSE),DROME),DROER)),DROAN),(DROPE,DROPS)),(TRICA,(DROWI,(DROGR,(DROVI,DROMO)))))
((DROWI,((DROAN,(DROER,(DROYA,((DROSE,DROSI),DROME)))),(DROPS,DROPE))),(DROGR,((DROMO,DROVI),(EPIBA,(MEGAB,(BOMMO,(CLOAL,(TRICA,((AEDAE,ANOGA),(CULPI,CULQU))))))))))
(((DROYA,DROER),((DROSE,DROSI),DROME)),(((CLOAL,((ANOGA,(CULPI,CULQU)),AEDAE)),TRICA),BOMMO))
(((DROER,((DROSE,DROSI),DROME)),DROYA),(((DROVI,(DROMO,DROGR)),DROWI),(DROAN,(DROPS,DROPE))))
(TRICA,((((DROMO,DROGR),DROVI),((DROWI,(DROPS,DROPE)),(DROAN,(DROYA,(DROER,((DROSI,DROSE),DROME)))))),(((CULPI,CULQU),ANOGA),AEDAE)))
(((((DROSE,DROSI),(DROER,DROYA)),DROME),DROAN),((((DROGR,DROVI),DROMO),DROWI),(DROPE,DROPS)))
((((DROYA,DROER),((DROSI,DROSE),DROME)),DROAN),((((DROVI,DROMO),DROGR),DROWI),(DROPE,DROPS)))
(((((DROSE,DROSI),DROME),(DROYA,DROER)),DROAN),((((DROVI,DROMO),DROGR),DROWI),(DROPS,DROPE)))
((((((DROME,(DROSI,DROSE)),(DROYA,DROER)),DROAN),DROWI),(DROPE,DROPS)),(DROVI,(DROMO,(DROGR,(MEGAB,(EPIBA,((BOMMO,TRICA),(AEDAE,((ANOGA,(CULPI,CULQU)),CLOAL)))))))))
((((((DROSE,DROME),DROSI),DROER),DROYA),DROAN),((DROPE,DROPS),(DROWI,(DROGR,(DROMO,DROVI)))))
(DROWI,((DROER,DROYA),((DROSE,DROSI),DROME)))
((((((((((DROPS,DROPE),((((DROYA,DROER),(DROSI,DROSE)),DROME),DROAN)),DROWI),DROMO),DROGR),DROVI),MEGAB),(CLOAL,(AEDAE,((CULPI,CULQU),ANOGA)))),BOMMO),TRICA)
((((((((DROPE,DROPS),(DROYA,((DROME,(DROSE,DROSI)),DROER))),DROAN),DROWI),((DROMO,DROVI),DROGR)),((ANOGA,(CULPI,CULQU)),AEDAE)),TRICA),BOMMO)
(((((DROER,DROYA),((DROSE,DROSI),DROME)),DROAN),(DROPS,DROPE)),((DROGR,DROWI),((AEDAE,((TRICA,CLOAL),(BOMMO,MEGAB))),(ANOGA,(CULPI,CULQU)))))
(((DROGR,DROVI),DROMO),((DROAN,((DROER,DROYA),((DROSE,DROSI),DROME))),DROWI))
(((DROGR,DROVI),DROMO),((DROAN,((DROER,DROYA),((DROSE,DROSI),DROME))),(DROPE,DROWI)))
(((DROGR,DROVI),DROMO),((DROAN,((DROER,DROYA),((DROSE,DROSI),DROME))),((DROPS,DROPE),DROWI)))
((((((DROYA,DROER),((DROSE,DROSI),DROME)),DROAN),(DROPE,DROPS)),((DROGR,DROMO),DROVI)),DROWI)
(((((((DROPE,DROPS),((((((DROSI,DROSE),DROME),DROER),DROYA),DROAN),((DROMO,DROGR),DROVI))),DROWI),MEGAB),AEDAE),TRICA),BOMMO)
(((((((DROPE,DROPS),((((((DROSI,DROSE),DROME),DROER),DROYA),DROAN),((DROMO,DROGR),DROVI))),DROWI),MEGAB),(ANOGA,AEDAE)),TRICA),BOMMO)
(((((((DROPE,DROPS),((((((DROSI,DROSE),DROME),DROER),DROYA),DROAN),((DROMO,DROGR),DROVI))),DROWI),MEGAB),((ANOGA,(CULPI,CULQU)),AEDAE)),TRICA),BOMMO)
(((((((DROPE,DROPS),((((((DROSI,DROSE),DROME),DROER),DROYA),DROAN),((DROMO,DROGR),DROVI))),DROWI),MEGAB),((CULPI,CULQU),AEDAE)),TRICA),BOMMO)
(((((((DROPE,DROPS),((((((DROSI,DROSE),DROME),DROER),DROYA),DROAN),((DROMO,DROGR),DROVI))),DROWI),MEGAB),(ANOGA,AEDAE)),TRICA),BOMMO)
(((((((DROPE,DROPS),((((((DROSI,DROSE),DROME),DROER),DROYA),DROAN),((DROMO,DROGR),DROVI))),DROWI),MEGAB),(((CULPI,CULQU),ANOGA),AEDAE)),TRICA),BOMMO)
((((((DROSI,DROYA),DROSE),DROME),DROER),(((DROPE,DROPS),((DROVI,DROMO),DROGR)),DROAN)),(EPIBA,(DROWI,(MEGAB,((BOMMO,TRICA),(CLOAL,((AEDAE,ANOGA),(CULPI,CULQU))))))))
((((MEGAB,((DROGR,(DROMO,DROVI)),(((DROAN,(DROYA,(DROER,(DROSI,(DROSE,DROME))))),(DROPS,DROPE)),DROWI))),((((CULPI,CULQU),ANOGA),AEDAE),CLOAL)),BOMMO),TRICA)
((((DROMO,DROVI),DROGR),(DROAN,((DROPE,DROPS),(DROER,(DROYA,((DROSE,DROSI),DROME)))))),(DROWI,(MEGAB,((TRICA,BOMMO),(CLOAL,(AEDAE,((CULPI,CULQU),ANOGA)))))))
((((DROMO,DROVI),DROGR),(DROAN,((DROPE,DROPS),(DROER,(DROYA,((DROSE,DROSI),DROME)))))),(DROWI,(MEGAB,((TRICA,BOMMO),(CLOAL,(AEDAE,((CULPI,CULQU),ANOGA)))))))
((((DROMO,DROVI),DROGR),(DROAN,((DROPE,DROPS),(DROER,(DROYA,((DROSE,DROSI),DROME)))))),(DROWI,(MEGAB,((TRICA,BOMMO),(CLOAL,(AEDAE,((CULQU,CULPI),ANOGA)))))))
((((DROMO,DROVI),DROGR),(DROAN,((DROPE,DROPS),(DROER,(DROYA,((DROSE,DROSI),DROME)))))),(DROWI,(MEGAB,((TRICA,BOMMO),(CLOAL,(AEDAE,((CULPI,CULQU),ANOGA)))))))
((((((DROER,DROYA),DROME),(DROSI,DROSE)),DROAN),(DROWI,((DROMO,DROVI),DROGR))),((DROPS,DROPE),(MEGAB,(BOMMO,EPIBA))))
((((((DROER,DROYA),DROME),(DROSI,DROSE)),DROAN),(DROWI,((DROMO,DROVI),DROGR))),((DROPS,DROPE),(MEGAB,(((BOMMO,TRICA),CLOAL),(ANOGA,(AEDAE,(CULPI,CULQU)))))))
(MEGAB,(BOMMO,((((DROAN,(((((DROMO,DROVI),DROGR),DROWI),DROPS),(DROER,(((DROSE,DROSI),DROME),DROYA)))),(((CULPI,CULQU),ANOGA),AEDAE)),CLOAL),TRICA)))
(MEGAB,(BOMMO,((((DROAN,(((((DROMO,DROVI),DROGR),DROWI),DROPS),(DROER,(((DROSE,DROSI),DROME),DROYA)))),((CULQU,ANOGA),AEDAE)),CLOAL),TRICA)))
(MEGAB,(BOMMO,((((DROAN,(((((DROMO,DROVI),DROGR),DROWI),DROPS),(DROER,(((DROSE,DROSI),DROME),DROYA)))),((CULPI,ANOGA),AEDAE)),CLOAL),TRICA)))
((((((DROME,DROWI),DROVI),MEGAB),TRICA),(CLOAL,AEDAE)),((CULPI,ANOGA),BOMMO))
((((((DROME,DROWI),DROVI),MEGAB),TRICA),(CLOAL,AEDAE)),((CULQU,ANOGA),BOMMO))
((((((DROME,DROWI),DROVI),MEGAB),TRICA),(CLOAL,AEDAE)),(((CULPI,CULQU),ANOGA),BOMMO))
((((((DROME,DROWI),DROVI),MEGAB),TRICA),(CLOAL,AEDAE)),(ANOGA,BOMMO))
((((((DROME,DROWI),DROVI),MEGAB),TRICA),(CLOAL,AEDAE)),((CULPI,ANOGA),BOMMO))
((((((DROME,DROWI),DROVI),MEGAB),TRICA),(CLOAL,AEDAE)),((CULQU,ANOGA),BOMMO))
((((((DROME,DROWI),DROVI),MEGAB),TRICA),(CLOAL,AEDAE)),(((CULPI,CULQU),ANOGA),BOMMO))
((((((DROME,DROWI),DROVI),MEGAB),TRICA),(CLOAL,AEDAE)),(ANOGA,BOMMO))
((((((DROME,DROWI),((DROMO,DROVI),DROGR)),MEGAB),TRICA),(CLOAL,AEDAE)),((CULPI,ANOGA),BOMMO))
((((((DROME,DROWI),((DROMO,DROVI),DROGR)),MEGAB),TRICA),(CLOAL,AEDAE)),((CULQU,ANOGA),BOMMO))
((((((DROME,DROWI),((DROMO,DROVI),DROGR)),MEGAB),TRICA),(CLOAL,AEDAE)),(((CULPI,CULQU),ANOGA),BOMMO))
((((((DROME,DROWI),((DROMO,DROVI),DROGR)),MEGAB),TRICA),(CLOAL,AEDAE)),(ANOGA,BOMMO))
((((((DROME,DROWI),DROMO),MEGAB),TRICA),(CLOAL,AEDAE)),((CULPI,ANOGA),BOMMO))
((((((DROME,DROWI),DROMO),MEGAB),TRICA),(CLOAL,AEDAE)),((CULQU,ANOGA),BOMMO))
((((((DROME,DROWI),DROMO),MEGAB),TRICA),(CLOAL,AEDAE)),(((CULPI,CULQU),ANOGA),BOMMO))
((((((DROME,DROWI),DROMO),MEGAB),TRICA),(CLOAL,AEDAE)),(ANOGA,BOMMO))
((((((DROME,DROWI),DROMO),MEGAB),TRICA),(CLOAL,AEDAE)),((CULPI,ANOGA),BOMMO))
((((((DROME,DROWI),DROMO),MEGAB),TRICA),(CLOAL,AEDAE)),((CULQU,ANOGA),BOMMO))
((((((DROME,DROWI),DROMO),MEGAB),TRICA),(CLOAL,AEDAE)),(((CULPI,CULQU),ANOGA),BOMMO))
((((((DROME,DROWI),DROMO),MEGAB),TRICA),(CLOAL,AEDAE)),(ANOGA,BOMMO))
((((BOMMO,TRICA),(CLOAL,(AEDAE,((CULPI,CULQU),ANOGA)))),MEGAB),((DROGR,(DROMO,DROVI)),(DROWI,(DROAN,(DROYA,(DROER,(DROME,(DROSI,DROSE))))))))
((((DROSE,(DROSI,DROME)),DROER),(DROYA,(((DROAN,DROWI),(DROPE,DROPS)),(DROGR,(DROVI,DROMO))))),(TRICA,(BOMMO,((AEDAE,CLOAL),(ANOGA,(CULPI,CULQU))))))
(((DROGR,(DROMO,DROVI)),(DROPS,(((DROSE,DROME),DROYA),DROAN))),DROWI)
((((DROER,(((DROSI,DROSE),DROME),DROYA)),DROAN),(((DROMO,DROVI),DROGR),DROWI)),((DROPE,DROPS),((EPIBA,MEGAB),(((TRICA,BOMMO),CLOAL),(AEDAE,ANOGA)))))
(((DROYA,DROER),(DROSE,DROME)),((DROGR,(DROMO,DROVI)),((DROWI,DROAN),(DROPE,DROPS))))
((((((DROER,DROYA),(DROSE,(DROSI,DROME))),DROAN),(DROPS,DROPE)),(DROVI,DROMO)),(DROWI,(MEGAB,(BOMMO,(ANOGA,TRICA)))))
((((((DROER,DROYA),(DROSE,(DROSI,DROME))),DROAN),(DROPS,DROPE)),(DROVI,DROMO)),(DROWI,(MEGAB,((AEDAE,CLOAL),(ANOGA,(CULPI,CULQU))))))
(((DROGR,DROVI),DROMO),(DROWI,((DROPS,DROPE),(DROAN,((DROER,DROYA),((DROSE,DROSI),DROME))))))
(((((((DROSE,DROSI),DROME),DROYA),DROER),DROAN),((((DROGR,(DROPE,DROPS)),DROVI),DROMO),DROWI)),(EPIBA,(CLOAL,(BOMMO,(TRICA,(AEDAE,(ANOGA,(CULPI,CULQU))))))))
((((DROAN,(DROYA,(DROER,((DROSE,DROME),DROSI)))),(DROPS,(DROGR,DROMO))),DROWI),MEGAB)
((((DROAN,(DROYA,(DROER,((DROSE,DROME),DROSI)))),(DROPS,((DROVI,DROGR),DROMO))),DROWI),MEGAB)
(EPIBA,(DROVI,(((DROYA,(DROER,((DROSI,DROSE),DROME))),(DROPE,DROPS)),DROWI)))
(EPIBA,((DROMO,DROVI),(((DROYA,(DROER,((DROSI,DROSE),DROME))),(DROPE,DROPS)),DROWI)))
(EPIBA,(((DROGR,DROMO),DROVI),(((DROYA,(DROER,((DROSI,DROSE),DROME))),(DROPE,DROPS)),DROWI)))
((((((DROER,DROYA),(DROSE,DROME)),DROAN),(DROPS,DROPE)),DROWI),((DROGR,(DROMO,DROVI)),((BOMMO,TRICA),(AEDAE,((CULPI,CULQU),ANOGA)))))
(((((DROSI,(((DROMO,(DROVI,(((((DROSE,DROYA),DROME),DROER),DROWI),DROGR))),(DROPE,DROPS)),DROAN)),MEGAB),(ANOGA,AEDAE)),BOMMO),TRICA)
(((AEDAE,(ANOGA,(CULPI,CULQU))),((DROMO,(DROGR,(DROWI,((DROAN,(((DROSI,DROSE),DROME),(DROER,DROYA))),(DROPE,DROPS))))),DROVI)),TRICA)
(((AEDAE,(ANOGA,CULQU)),((DROMO,(DROGR,(DROWI,((DROAN,(((DROSI,DROSE),DROME),(DROER,DROYA))),(DROPE,DROPS))))),DROVI)),TRICA)
(((AEDAE,(ANOGA,CULPI)),((DROMO,(DROGR,(DROWI,((DROAN,(((DROSI,DROSE),DROME),(DROER,DROYA))),(DROPE,DROPS))))),DROVI)),TRICA)
(((DROSI,((DROER,DROYA),DROME)),DROSE),(DROPE,DROPS))
((((((DROME,(DROSE,DROSI)),(DROYA,DROER)),DROAN),(((DROMO,(DROVI,DROGR)),DROWI),(DROPE,DROPS))),(((BOMMO,ANOGA),AEDAE),(CULPI,CULQU))),TRICA)
((((((((DROSI,DROME),DROSE),DROER),DROYA),DROAN),DROWI),((DROMO,DROVI),DROGR)),((DROPE,DROPS),(EPIBA,(((TRICA,BOMMO),MEGAB),(AEDAE,(ANOGA,(CULPI,CULQU)))))))
(((((((DROGR,(DROMO,DROVI)),(DROWI,((DROPE,DROPS),(DROAN,(DROYA,(((DROSE,DROME),DROSI),DROER)))))),MEGAB),CLOAL),((ANOGA,(CULPI,CULQU)),AEDAE)),TRICA),BOMMO)
((((((DROER,((DROSE,DROSI),DROME)),DROYA),DROAN),(DROPE,DROPS)),DROWI),((DROGR,(DROMO,DROVI)),(MEGAB,(TRICA,(BOMMO,(CLOAL,(AEDAE,(ANOGA,(CULPI,CULQU)))))))))
(((((((((DROSI,DROSE),DROME),DROER),DROYA),DROAN),(DROPS,DROPE)),DROWI),(DROGR,(DROMO,DROVI))),MEGAB)
(((((DROME,(DROSE,DROSI)),DROYA),DROER),DROAN),((DROWI,DROPS),(DROGR,(DROMO,DROVI))))
(((((CULPI,CULQU),AEDAE),ANOGA),(BOMMO,TRICA)),(((DROGR,(DROMO,DROVI)),(DROAN,((DROYA,DROER),((DROSI,DROSE),DROME)))),(DROPE,DROPS)))
((((((DROER,DROYA),(DROME,(DROSI,DROSE))),DROAN),(DROPS,DROPE)),DROWI),(DROGR,(DROMO,DROVI)))
(TRICA,(((DROVI,(DROMO,DROGR)),(((DROPE,DROPS),(DROAN,(DROME,((DROSE,DROSI),(DROER,DROYA))))),DROWI)),((ANOGA,(CULPI,CULQU)),AEDAE)))
(TRICA,(((DROVI,(DROMO,DROGR)),(((DROPE,DROPS),(DROAN,(DROME,((DROSE,DROSI),(DROER,DROYA))))),DROWI)),(AEDAE,(ANOGA,(CULPI,CULQU)))))
(BOMMO,(DROER,(DROME,(DROSE,(DROSI,DROYA)))))
((DROME,(DROSI,DROSE)),(DROAN,DROER))
((DROAN,(((DROPE,DROPS),DROWI),(((DROER,DROYA),DROME),(DROSE,DROSI)))),(TRICA,(CLOAL,(ANOGA,(CULPI,CULQU)))))
((DROAN,(((DROPE,DROPS),DROWI),(((DROER,DROYA),DROME),(DROSE,DROSI)))),(TRICA,(CLOAL,(((CULPI,CULQU),ANOGA),AEDAE))))
((DROAN,(((DROPE,DROPS),DROWI),(((DROER,DROYA),DROME),(DROSE,DROSI)))),(TRICA,(CLOAL,(((CULPI,CULQU),ANOGA),AEDAE))))
((DROAN,(((DROPE,DROPS),DROWI),(((DROER,DROYA),DROME),(DROSE,DROSI)))),(TRICA,(CLOAL,(ANOGA,(CULPI,CULQU)))))
((DROAN,(((DROPE,DROPS),DROWI),(((DROER,DROYA),DROME),(DROSE,DROSI)))),(TRICA,(CLOAL,((CULPI,CULQU),ANOGA))))
((DROAN,(((DROPE,DROPS),DROWI),(((DROER,DROYA),DROME),(DROSE,DROSI)))),(TRICA,(CLOAL,(CULPI,CULQU))))
((DROAN,(((DROPE,DROPS),DROWI),(((DROER,DROYA),DROME),(DROSE,DROSI)))),(TRICA,(CLOAL,AEDAE)))
((DROAN,(((DROPE,DROPS),DROWI),(((DROER,DROYA),DROME),(DROSE,DROSI)))),(TRICA,(CLOAL,ANOGA)))
((DROAN,(((DROPE,DROPS),DROWI),(((DROER,DROYA),DROME),(DROSE,DROSI)))),(TRICA,(CLOAL,(((CULPI,CULQU),ANOGA),AEDAE))))
((DROAN,(((DROPE,DROPS),DROWI),(((DROER,DROYA),DROME),(DROSE,DROSI)))),(TRICA,(CLOAL,(CULPI,CULQU))))
((DROGR,(DROVI,DROMO)),DROME)
(DROME,((DROSE,DROSI),(DROYA,DROER)))
((AEDAE,((CULPI,CULQU),ANOGA)),((DROPS,DROPE),(DROAN,(((DROSI,DROSE),DROME),(DROYA,DROER)))))
(((AEDAE,CLOAL),(MEGAB,(BOMMO,TRICA))),(((DROGR,(DROMO,DROVI)),(DROAN,((DROPS,DROPE),((((DROSI,DROSE),DROME),DROYA),DROER)))),DROWI))
(((((DROSE,DROSI),(DROER,DROYA)),DROME),DROAN),(TRICA,(((DROGR,(DROMO,DROVI)),DROWI),(DROPS,DROPE))))
(((((((DROPE,DROPS),((DROAN,((DROYA,DROER),((DROSI,DROSE),DROME))),(DROWI,(DROGR,(DROMO,DROVI))))),(AEDAE,ANOGA)),TRICA),BOMMO),CLOAL),(CULPI,CULQU))
((((((((((DROER,(((DROSE,DROSI),DROME),DROYA)),DROAN),(DROPE,DROPS)),DROWI),(DROMO,DROVI)),DROGR),(MEGAB,(((CULPI,CULQU),ANOGA),AEDAE))),CLOAL),TRICA),BOMMO)
((((((((((DROER,(((DROSE,DROSI),DROME),DROYA)),DROAN),(DROPE,DROPS)),DROWI),(DROMO,DROVI)),DROGR),(MEGAB,(((CULPI,CULQU),ANOGA),AEDAE))),CLOAL),TRICA),BOMMO)
((((((((((DROER,(((DROSE,DROSI),DROME),DROYA)),DROAN),(DROPE,DROPS)),DROWI),(DROMO,DROVI)),DROGR),MEGAB),CLOAL),TRICA),BOMMO)
((((((DROME,(DROSI,DROSE)),(DROER,DROYA)),DROAN),(DROPE,DROPS)),DROWI),(DROGR,(DROMO,DROVI)))
((DROPE,DROPS),(DROAN,((DROER,DROYA),((DROSI,DROSE),DROME))))
(((DROSE,DROSI),DROME),DROAN)
((DROSI,DROME),DROAN)
((((DROYA,((DROSE,DROME),DROER)),DROAN),(DROWI,(DROGR,(DROMO,DROVI)))),((DROPS,DROPE),(MEGAB,(AEDAE,(ANOGA,(CULPI,CULQU))))))
((((((((DROME,(DROSE,DROSI)),DROYA),DROER),DROAN),(DROPS,DROPE)),(DROGR,(DROMO,DROVI))),DROWI),(CLOAL,MEGAB))
((((((((DROME,(DROSE,DROSI)),DROYA),DROER),DROAN),(DROPS,DROPE)),(DROGR,(DROMO,DROVI))),DROWI),(MEGAB,((CULPI,CULQU),BOMMO)))
((((((((DROME,(DROSE,DROSI)),DROYA),DROER),DROAN),(DROPS,DROPE)),(DROGR,(DROMO,DROVI))),DROWI),(MEGAB,((CULPI,CULQU),BOMMO)))
((((((((DROME,(DROSE,DROSI)),DROYA),DROER),DROAN),(DROPS,DROPE)),(DROGR,(DROMO,DROVI))),DROWI),(MEGAB,((CULPI,CULQU),(TRICA,BOMMO))))
((((((((DROME,(DROSE,DROSI)),DROYA),DROER),DROAN),(DROPS,DROPE)),(DROGR,(DROMO,DROVI))),DROWI),(MEGAB,((CULPI,CULQU),BOMMO)))
((((((((DROME,(DROSE,DROSI)),DROYA),DROER),DROAN),(DROPS,DROPE)),(DROGR,(DROMO,DROVI))),DROWI),(MEGAB,((CULPI,CULQU),BOMMO)))
((((((((DROME,(DROSE,DROSI)),DROYA),DROER),DROAN),(DROPS,DROPE)),(DROGR,(DROMO,DROVI))),DROWI),(MEGAB,((CULPI,CULQU),(TRICA,BOMMO))))
((((((((DROME,(DROSE,DROSI)),DROYA),DROER),DROAN),(DROPS,DROPE)),(DROGR,(DROMO,DROVI))),DROWI),(MEGAB,((CULPI,CULQU),BOMMO)))
((((((((DROME,(DROSE,DROSI)),DROYA),DROER),DROAN),(DROPS,DROPE)),(DROGR,(DROMO,DROVI))),DROWI),(MEGAB,((CULPI,CULQU),BOMMO)))
((((((((DROME,(DROSE,DROSI)),DROYA),DROER),DROAN),(DROPS,DROPE)),(DROGR,(DROMO,DROVI))),DROWI),(MEGAB,((CULPI,CULQU),(TRICA,BOMMO))))
((((((((DROME,(DROSE,DROSI)),DROYA),DROER),DROAN),(DROPS,DROPE)),(DROGR,(DROMO,DROVI))),DROWI),(MEGAB,((((CULPI,CULQU),ANOGA),AEDAE),BOMMO)))
((((((((DROME,(DROSE,DROSI)),DROYA),DROER),DROAN),(DROPS,DROPE)),(DROGR,(DROMO,DROVI))),DROWI),(MEGAB,((((CULPI,CULQU),ANOGA),AEDAE),BOMMO)))
((((((((DROME,(DROSE,DROSI)),DROYA),DROER),DROAN),(DROPS,DROPE)),(DROGR,(DROMO,DROVI))),DROWI),(MEGAB,((((CULPI,CULQU),ANOGA),AEDAE),(TRICA,BOMMO))))
((((((((DROME,(DROSE,DROSI)),DROYA),DROER),DROAN),(DROPS,DROPE)),((DROMO,DROVI),DROGR)),DROWI),(CLOAL,MEGAB))
((((((((DROME,(DROSE,DROSI)),DROYA),DROER),DROAN),(DROPS,DROPE)),((DROMO,DROVI),DROGR)),DROWI),(MEGAB,((CULPI,CULQU),BOMMO)))
((((((((DROME,(DROSE,DROSI)),DROYA),DROER),DROAN),(DROPS,DROPE)),((DROMO,DROVI),DROGR)),DROWI),(MEGAB,((CULPI,CULQU),BOMMO)))
((((((((DROME,(DROSE,DROSI)),DROYA),DROER),DROAN),(DROPS,DROPE)),((DROMO,DROVI),DROGR)),DROWI),(MEGAB,((CULPI,CULQU),(TRICA,BOMMO))))
((((((((DROME,(DROSE,DROSI)),DROYA),DROER),DROAN),(DROPS,DROPE)),((DROMO,DROVI),DROGR)),DROWI),(MEGAB,((CULPI,CULQU),BOMMO)))
((((((((DROME,(DROSE,DROSI)),DROYA),DROER),DROAN),(DROPS,DROPE)),((DROMO,DROVI),DROGR)),DROWI),(MEGAB,((CULPI,CULQU),BOMMO)))
((((((((DROME,(DROSE,DROSI)),DROYA),DROER),DROAN),(DROPS,DROPE)),((DROMO,DROVI),DROGR)),DROWI),(MEGAB,((CULPI,CULQU),(TRICA,BOMMO))))
((((((((DROME,(DROSE,DROSI)),DROYA),DROER),DROAN),(DROPS,DROPE)),((DROMO,DROVI),DROGR)),DROWI),(MEGAB,((CULPI,CULQU),BOMMO)))
((((((((DROME,(DROSE,DROSI)),DROYA),DROER),DROAN),(DROPS,DROPE)),((DROMO,DROVI),DROGR)),DROWI),(MEGAB,((CULPI,CULQU),BOMMO)))
((((((((DROME,(DROSE,DROSI)),DROYA),DROER),DROAN),(DROPS,DROPE)),((DROMO,DROVI),DROGR)),DROWI),(MEGAB,((CULPI,CULQU),(TRICA,BOMMO))))
((((((((DROME,(DROSE,DROSI)),DROYA),DROER),DROAN),(DROPS,DROPE)),((DROMO,DROVI),DROGR)),DROWI),(MEGAB,((((CULPI,CULQU),ANOGA),AEDAE),BOMMO)))
((((((((DROME,(DROSE,DROSI)),DROYA),DROER),DROAN),(DROPS,DROPE)),((DROMO,DROVI),DROGR)),DROWI),(MEGAB,((((CULPI,CULQU),ANOGA),AEDAE),BOMMO)))
((((((((DROME,(DROSE,DROSI)),DROYA),DROER),DROAN),(DROPS,DROPE)),((DROMO,DROVI),DROGR)),DROWI),(MEGAB,((((CULPI,CULQU),ANOGA),AEDAE),(TRICA,BOMMO))))
((((DROME,(DROSE,DROSI)),(DROER,DROYA)),DROAN),((((DROPE,DROPS),((DROMO,DROVI),DROGR)),DROWI),BOMMO))
((((DROME,(DROSE,DROSI)),(DROER,DROYA)),DROAN),((((DROPE,DROPS),((DROMO,DROVI),DROGR)),DROWI),(TRICA,(BOMMO,(AEDAE,(ANOGA,CULPI))))))
((((DROME,(DROSE,DROSI)),(DROER,DROYA)),DROAN),((((DROPE,DROPS),((DROMO,DROVI),DROGR)),DROWI),(TRICA,(BOMMO,(AEDAE,(ANOGA,CULQU))))))
((((DROME,(DROSE,DROSI)),(DROER,DROYA)),DROAN),((((DROPE,DROPS),((DROMO,DROVI),DROGR)),DROWI),(TRICA,(BOMMO,(AEDAE,(ANOGA,(CULPI,CULQU)))))))
((DROVI,((((((DROSE,DROSI),DROME),(DROYA,DROER)),DROAN),(DROPE,DROPS)),DROWI)),TRICA)
((DROVI,(((((DROSE,DROME),(DROYA,DROER)),DROAN),(DROPE,DROPS)),DROWI)),TRICA)
(((((DROSE,DROSI),DROME),(DROYA,DROER)),DROAN),(DROWI,((DROMO,DROVI),DROGR)))
(((DROER,(DROYA,((DROSI,DROSE),DROME))),DROAN),(((TRICA,DROWI),((DROMO,DROVI),DROGR)),((DROPS,DROPE),(AEDAE,(CULPI,CULQU)))))
(TRICA,((MEGAB,((((DROPE,DROPS),(DROAN,((DROYA,DROER),(DROME,(DROSI,DROSE))))),DROWI),(DROGR,(DROMO,DROVI)))),((((CULPI,CULQU),ANOGA),AEDAE),CLOAL)))
((DROSI,DROYA),DROME)
((BOMMO,TRICA),(((MEGAB,(((DROVI,(DROMO,DROGR)),DROWI),((((DROYA,DROER),((DROSE,DROSI),DROME)),DROAN),(DROPS,DROPE)))),CLOAL),(ANOGA,AEDAE)))
((((((DROYA,((DROSE,DROSI),DROME)),DROER),DROAN),(DROPE,DROPS)),DROWI),((DROGR,(DROMO,DROVI)),BOMMO))
((((((DROYA,((DROSE,DROSI),DROME)),DROER),DROAN),(DROPE,DROPS)),DROWI),((DROGR,(DROMO,DROVI)),(MEGAB,(CLOAL,((TRICA,BOMMO),(AEDAE,(CULPI,CULQU)))))))
(((MEGAB,(DROWI,(((DROPE,DROPS),(((DROER,DROYA),((DROSE,DROME),DROSI)),DROAN)),((DROGR,DROMO),DROVI)))),(CLOAL,(AEDAE,((CULPI,CULQU),ANOGA)))),TRICA)
((BOMMO,(((AEDAE,(ANOGA,(CULPI,CULQU))),CLOAL),((DROWI,(((DROMO,DROVI),DROGR),((DROPE,DROPS),(DROAN,((((DROSI,DROSE),DROME),DROYA),DROER))))),MEGAB))),TRICA)
((((DROGR,DROVI),(DROPE,DROPS)),((((DROSE,(DROSI,DROME)),(DROER,DROYA)),DROAN),DROWI)),(DROMO,(MEGAB,((BOMMO,TRICA),(CLOAL,(AEDAE,(ANOGA,(CULPI,CULQU))))))))
((((((DROME,(DROSE,DROSI)),(DROER,DROYA)),DROAN),(DROPE,DROPS)),((DROGR,DROVI),DROMO)),(DROWI,((BOMMO,TRICA),(MEGAB,(CLOAL,(AEDAE,(ANOGA,(CULPI,CULQU))))))))
(((((DROSE,DROME),(DROYA,DROER)),(DROPS,DROPE)),(DROWI,(DROGR,(DROMO,DROVI)))),(DROAN,(MEGAB,(CLOAL,(ANOGA,AEDAE)))))
(((((DROER,DROYA),((DROSE,DROSI),DROME)),DROAN),(DROWI,(DROGR,(DROMO,DROVI)))),(DROPE,DROPS))
(((((DROME,(DROSI,DROSE)),(DROER,DROYA)),DROAN),DROPE),(DROWI,((DROGR,(DROMO,DROVI)),(MEGAB,(CLOAL,(CULQU,ANOGA))))))
(((((DROME,(DROSI,DROSE)),(DROER,DROYA)),DROAN),(DROPE,DROPS)),(DROWI,((DROGR,(DROMO,DROVI)),(MEGAB,(CLOAL,(CULQU,ANOGA))))))
(DROWI,((DROGR,(DROMO,DROVI)),((DROPE,DROPS),(DROAN,((DROER,DROYA),((DROSI,DROSE),DROME))))))
((((((DROSE,DROSI),DROME),(DROYA,DROER)),DROAN),((DROPS,DROPE),DROWI)),(DROGR,(DROMO,DROVI)))
(TRICA,(BOMMO,((CLOAL,(((CULPI,CULQU),ANOGA),AEDAE)),((((DROWI,(DROPE,DROPS)),(DROGR,(DROAN,DROVI))),DROMO),((((DROSI,DROSE),DROYA),DROME),DROER)))))
(TRICA,((((CULPI,CULQU),ANOGA),AEDAE),(((((DROMO,DROVI),DROGR),((DROPE,DROPS),DROWI)),(DROAN,((DROYA,(DROSI,(DROSE,DROME))),DROER))),MEGAB)))
((((DROGR,(DROMO,DROVI)),(DROWI,((DROPE,DROPS),(DROAN,((DROER,DROYA),((DROSE,DROSI),DROME)))))),((ANOGA,(CULPI,CULQU)),AEDAE)),TRICA)
((((((((((DROER,DROYA),(DROSE,DROME)),DROAN),(DROPE,DROPS)),(((DROVI,DROMO),DROGR),DROWI)),EPIBA),MEGAB),(((CULPI,CULQU),ANOGA),AEDAE)),CLOAL),(TRICA,BOMMO))
(((DROPE,DROPS),(((DROSE,(DROSI,((DROER,DROYA),DROME))),DROAN),(DROWI,((DROMO,DROGR),DROVI)))),(ANOGA,(CULPI,CULQU)))
(((DROPE,DROPS),(((DROSE,(DROSI,((DROER,DROYA),DROME))),DROAN),(DROWI,((DROMO,DROGR),DROVI)))),(AEDAE,ANOGA))
(((DROPE,DROPS),(((DROSE,(DROSI,((DROER,DROYA),DROME))),DROAN),(DROWI,((DROMO,DROGR),DROVI)))),AEDAE)
(((DROPE,DROPS),(((DROSE,(DROSI,((DROER,DROYA),DROME))),DROAN),(DROWI,((DROMO,DROGR),DROVI)))),((TRICA,(AEDAE,(ANOGA,(CULPI,CULQU)))),BOMMO))
(((((DROME,(DROSE,DROSI)),(DROYA,DROER)),DROAN),(DROWI,(DROPE,DROPS))),(((DROMO,DROVI),DROGR),(MEGAB,((CLOAL,(BOMMO,TRICA)),(AEDAE,(ANOGA,(CULPI,CULQU)))))))
((((DROME,(DROSE,DROSI)),DROAN),DROYA),(DROER,(DROPS,DROPE)))
((((((DROER,DROME),DROYA),(DROSE,DROSI)),DROAN),(DROPS,DROPE)),(DROWI,(((DROGR,DROVI),DROMO),(AEDAE,(ANOGA,(CULPI,CULQU))))))
(DROSI,(DROSE,DROME))
((((ANOGA,(CULPI,CULQU)),AEDAE),((BOMMO,TRICA),((MEGAB,EPIBA),(((((DROPE,DROPS),DROWI),DROAN),((((DROSE,DROME),DROSI),DROYA),DROER)),(DROMO,(DROGR,DROVI)))))),CLOAL)
((((DROMO,DROVI),DROGR),(((DROYA,DROER),(DROSE,DROME)),(DROPE,DROPS))),(DROWI,(MEGAB,(((BOMMO,TRICA),CLOAL),(AEDAE,(ANOGA,(CULPI,CULQU)))))))
(((((((DROSI,DROME),DROSE),(DROYA,DROER)),DROAN),(DROPS,DROPE)),DROWI),((DROVI,DROMO),(DROGR,(TRICA,(MEGAB,(AEDAE,((CULPI,CULQU),ANOGA)))))))
((BOMMO,TRICA),((MEGAB,((((DROPE,DROPS),(DROAN,((DROYA,((DROSE,DROSI),DROME)),DROER))),(DROGR,(DROMO,DROVI))),DROWI)),(CLOAL,(AEDAE,(ANOGA,(CULPI,CULQU))))))
(MEGAB,(DROWI,((DROPS,DROPE),((((DROSI,DROSE),DROME),(DROYA,DROER)),DROAN))))
(((((((((((DROSI,DROME),(DROYA,DROER)),(DROAN,(DROPS,DROPE))),DROWI),DROGR),(DROMO,DROVI)),MEGAB),(AEDAE,(CULPI,CULQU))),TRICA),BOMMO),CLOAL)
((((((((((((DROSI,DROSE),DROME),(DROYA,DROER)),(DROAN,(DROPS,DROPE))),DROWI),DROGR),(DROMO,DROVI)),MEGAB),(AEDAE,(CULPI,CULQU))),TRICA),BOMMO),CLOAL)
(((DROGR,(DROVI,DROMO)),(((DROPE,DROPS),(((DROER,(DROME,(DROSI,DROSE))),DROYA),DROAN)),DROWI)),(MEGAB,(EPIBA,((ANOGA,(CULPI,CULQU)),AEDAE))))
(((DROGR,(DROVI,DROMO)),(((DROPE,DROPS),(((DROER,(DROME,(DROSI,DROSE))),DROYA),DROAN)),DROWI)),(MEGAB,(EPIBA,(CLOAL,(BOMMO,AEDAE)))))
(((DROGR,(DROVI,DROMO)),(((DROPE,DROPS),(((DROER,(DROME,(DROSI,DROSE))),DROYA),DROAN)),DROWI)),(MEGAB,(EPIBA,(CLOAL,(BOMMO,TRICA)))))
(((((((((((DROER,DROME),(DROSE,DROSI)),DROYA),DROAN),(DROPS,DROPE)),DROWI),((DROVI,DROMO),DROGR)),MEGAB),((CLOAL,AEDAE),((CULPI,CULQU),ANOGA))),TRICA),BOMMO)
(((((((((((DROER,DROME),(DROSE,DROSI)),DROYA),DROAN),(DROPE,DROPS)),DROWI),((DROVI,DROMO),DROGR)),MEGAB),((CLOAL,AEDAE),((CULPI,CULQU),ANOGA))),TRICA),BOMMO)
((((DROPS,DROPE),(DROMO,(DROGR,DROVI))),(((DROER,DROYA),(DROME,(DROSI,DROSE))),DROAN)),(DROWI,(MEGAB,(CLOAL,((BOMMO,TRICA),((ANOGA,(CULPI,CULQU)),AEDAE))))))
(((((((((DROSE,DROSI),DROME),DROER),DROYA),DROAN),(DROPS,DROPE)),(((DROMO,DROVI),DROGR),DROWI)),(((BOMMO,TRICA),CLOAL),(ANOGA,(AEDAE,(CULPI,CULQU))))),MEGAB)
((((((DROPE,DROPS),((((DROER,DROYA),(DROSE,DROSI)),DROME),DROAN)),DROWI),(DROGR,(DROMO,DROVI))),((TRICA,BOMMO),(AEDAE,((CULPI,CULQU),ANOGA)))),MEGAB)
((((DROVI,DROMO),DROGR),((DROAN,((DROER,((DROSE,DROSI),DROME)),DROYA)),(DROPE,DROPS))),(DROWI,(((CULPI,CULQU),ANOGA),TRICA)))
((((DROVI,DROMO),DROGR),((DROAN,((DROER,((DROSE,DROSI),DROME)),DROYA)),(DROPE,DROPS))),(DROWI,(ANOGA,TRICA)))
((((DROVI,DROMO),DROGR),((DROAN,((DROER,((DROSE,DROSI),DROME)),DROYA)),(DROPE,DROPS))),(DROWI,((ANOGA,AEDAE),TRICA)))
(((((((((DROYA,((DROSE,DROSI),DROME)),DROER),DROAN),(DROPS,DROPE)),DROWI),((DROMO,DROVI),DROGR)),((ANOGA,(CULPI,CULQU)),AEDAE)),TRICA),BOMMO)
((((DROME,(DROSE,DROYA)),(DROAN,DROER)),(DROPE,DROPS)),(DROWI,(DROVI,(DROMO,(DROGR,(AEDAE,(ANOGA,(CULPI,CULQU))))))))
((((((DROYA,((DROSE,DROSI),DROME)),DROER),DROAN),(DROPE,DROPS)),DROWI),(((DROVI,DROMO),DROGR),(MEGAB,((BOMMO,TRICA),(CLOAL,(AEDAE,(ANOGA,(CULPI,CULQU))))))))
(((DROYA,(DROER,(DROSI,DROME))),DROAN),(((DROGR,DROMO),DROVI),DROWI))
(((DROYA,(DROER,(DROSI,DROME))),DROAN),((DROMO,DROGR),DROWI))
((((DROME,(DROSI,DROSE)),(DROYA,DROER)),DROAN),(DROPS,(DROWI,(DROMO,(DROVI,DROGR)))))
(((CULPI,CULQU),ANOGA),(DROWI,(((DROAN,(DROSI,((DROYA,(DROSE,DROME)),DROER))),(DROPE,DROPS)),((DROGR,DROVI),DROMO))))
((((DROSE,DROME),(DROYA,DROER)),DROAN),((DROPE,DROPS),(DROWI,(DROGR,(DROMO,DROVI)))))
(((DROER,(((DROSI,DROSE),DROME),DROYA)),DROAN),((((DROGR,DROVI),DROMO),DROWI),(DROPS,DROPE)))
((((((DROSE,DROSI),DROME),(DROER,DROYA)),DROAN),DROWI),((DROGR,(DROMO,DROVI)),(DROPE,(MEGAB,(EPIBA,ANOGA)))))
((((((DROSE,DROSI),DROME),(DROER,DROYA)),DROAN),DROWI),((DROGR,(DROMO,DROVI)),((DROPE,DROPS),(MEGAB,(EPIBA,ANOGA)))))
((((((DROSE,DROSI),DROME),(DROER,DROYA)),DROAN),DROWI),((DROGR,(DROMO,DROVI)),(DROPS,(MEGAB,(EPIBA,ANOGA)))))
((((((DROSE,DROSI),DROME),(DROER,DROYA)),DROAN),DROWI),((DROGR,BOMMO),(DROPE,(MEGAB,(EPIBA,ANOGA)))))
((((((DROSE,DROSI),DROME),(DROER,DROYA)),DROAN),DROWI),((DROGR,BOMMO),((DROPE,DROPS),(MEGAB,(EPIBA,ANOGA)))))
((((((DROSE,DROSI),DROME),(DROER,DROYA)),DROAN),DROWI),((DROGR,BOMMO),(DROPS,(MEGAB,(EPIBA,ANOGA)))))
((((((DROSE,DROME),(DROER,DROYA)),DROAN),(DROPE,DROPS)),DROWI),(((DROVI,DROMO),DROGR),(EPIBA,(BOMMO,(AEDAE,(ANOGA,(CULPI,CULQU)))))))
((((DROPE,DROPS),(DROAN,((DROYA,DROER),(DROSE,DROME)))),(DROVI,(DROGR,DROMO))),(DROWI,MEGAB))
((((DROPE,DROPS),(DROAN,((DROYA,DROER),(DROSE,DROME)))),(DROVI,(DROGR,DROMO))),(DROWI,((TRICA,MEGAB),(CLOAL,(BOMMO,(AEDAE,(ANOGA,(CULPI,CULQU))))))))
(((((((DROME,(DROSI,DROSE)),DROER),DROAN),(DROPE,DROPS)),DROYA),((DROGR,(DROMO,DROVI)),DROWI)),(ANOGA,(CULPI,CULQU)))
((((((DROER,((DROSE,DROSI),DROME)),DROYA),DROAN),(DROPS,DROPE)),DROWI),(((DROVI,DROMO),DROGR),(EPIBA,(MEGAB,(((ANOGA,(CULPI,CULQU)),AEDAE),(CLOAL,(TRICA,BOMMO)))))))
((((((DROER,((DROSE,DROSI),DROME)),DROYA),DROAN),(DROPS,DROPE)),DROWI),(((DROVI,DROMO),DROGR),(EPIBA,(MEGAB,(((ANOGA,(CULPI,CULQU)),AEDAE),(CLOAL,(TRICA,BOMMO)))))))
((((((DROME,(DROSI,DROSE)),(DROYA,DROER)),DROAN),(DROPE,DROPS)),(DROGR,(DROMO,DROVI))),(DROWI,((CLOAL,(TRICA,BOMMO)),(AEDAE,(ANOGA,(CULPI,CULQU))))))
((((((DROME,(((DROYA,DROER),DROSE),DROSI)),DROPS),DROPE),DROAN),DROWI),(((DROVI,DROMO),DROGR),((CULPI,CULQU),(ANOGA,(AEDAE,TRICA)))))
((((((DROME,(((DROYA,DROER),DROSE),DROSI)),DROPS),DROPE),DROAN),DROWI),(((DROVI,DROMO),DROGR),((CULPI,CULQU),(ANOGA,(AEDAE,(TRICA,BOMMO))))))
((((DROVI,DROGR),DROMO),(DROWI,((DROPS,DROPE),(DROAN,((DROME,(DROSE,DROSI)),(DROYA,DROER)))))),(AEDAE,((CULPI,CULQU),ANOGA)))
((((DROVI,DROGR),DROMO),(DROWI,((DROPS,DROPE),(DROAN,((DROME,(DROSE,DROSI)),(DROYA,DROER)))))),(AEDAE,(ANOGA,(CULPI,CULQU))))
((((((DROSI,(DROSE,DROME)),(DROER,DROYA)),DROAN),(DROPS,DROPE)),(DROGR,(DROMO,DROVI))),(DROWI,(MEGAB,BOMMO)))
((((((DROSI,(DROSE,DROME)),(DROER,DROYA)),DROAN),(DROPS,DROPE)),(DROGR,(DROMO,DROVI))),(DROWI,(((CULPI,CULQU),ANOGA),AEDAE)))
((((((DROSI,(DROSE,DROME)),(DROER,DROYA)),DROAN),(DROPS,DROPE)),(DROGR,(DROMO,DROVI))),(DROWI,(TRICA,CLOAL)))
((((((DROSI,(DROSE,DROME)),(DROER,DROYA)),DROAN),(DROPS,DROPE)),(DROGR,(DROMO,DROVI))),(DROWI,(MEGAB,BOMMO)))
((((((DROSI,(DROSE,DROME)),(DROER,DROYA)),DROAN),(DROPS,DROPE)),(DROGR,(DROMO,DROVI))),(DROWI,(MEGAB,(BOMMO,TRICA))))
((((((DROSI,(DROSE,DROME)),(DROER,DROYA)),DROAN),(DROPS,DROPE)),(DROGR,(DROMO,DROVI))),(DROWI,(MEGAB,(BOMMO,(ANOGA,(TRICA,AEDAE))))))
((((DROYA,DROER),((DROSE,DROSI),DROME)),DROAN),(((DROVI,(DROGR,DROMO)),DROWI),(DROPS,DROPE)))
(DROWI,(DROPS,(((DROER,DROYA),((DROSI,DROSE),DROME)),DROAN)))
(DROWI,(DROPS,(((DROER,DROYA),(DROSI,DROME)),DROAN)))
(((DROWI,((DROPE,DROPS),((DROYA,(((DROSI,DROSE),DROME),DROER)),DROAN))),(DROGR,(DROMO,DROVI))),((BOMMO,TRICA),(AEDAE,(ANOGA,(CULPI,CULQU)))))
(DROAN,((DROWI,(((DROVI,DROMO),DROGR),((BOMMO,((((TRICA,CULQU),CULPI),ANOGA),AEDAE)),MEGAB))),(DROER,(DROME,(DROPE,(DROSE,(DROSI,DROYA)))))))
((((((DROYA,DROER),(DROME,(DROSE,DROSI))),DROAN),((DROVI,DROMO),DROGR)),MEGAB),(((ANOGA,(CULPI,CULQU)),AEDAE),CLOAL))
((((((DROYA,DROER),(DROME,(DROSE,DROSI))),DROAN),((DROVI,DROMO),DROGR)),MEGAB),(((ANOGA,(CULPI,CULQU)),AEDAE),CLOAL))
((((((DROYA,DROER),(DROME,(DROSE,DROSI))),DROAN),((DROVI,DROMO),DROGR)),MEGAB),(((ANOGA,(CULPI,CULQU)),AEDAE),CLOAL))
((((((DROYA,DROER),(DROME,(DROSE,DROSI))),DROAN),((DROVI,DROMO),DROGR)),MEGAB),(((ANOGA,(CULPI,CULQU)),AEDAE),CLOAL))
((((((DROYA,DROER),(DROME,(DROSE,DROSI))),DROAN),((DROVI,DROMO),DROGR)),MEGAB),(((ANOGA,(CULPI,CULQU)),AEDAE),CLOAL))
((((((DROYA,DROER),(DROME,(DROSE,DROSI))),DROAN),((DROVI,DROMO),DROGR)),MEGAB),((CULPI,CULQU),ANOGA))
((((((DROYA,DROER),(DROME,(DROSE,DROSI))),DROAN),((DROVI,DROMO),DROGR)),MEGAB),((CULPI,CULQU),ANOGA))
((((((DROYA,DROER),(DROME,(DROSE,DROSI))),DROAN),((DROVI,DROMO),DROGR)),MEGAB),AEDAE)
((((((DROYA,DROER),(DROME,(DROSE,DROSI))),DROAN),((DROVI,DROMO),DROGR)),MEGAB),(((CULPI,CULQU),ANOGA),AEDAE))
((((((DROYA,DROER),(DROME,(DROSE,DROSI))),DROAN),((DROMO,DROVI),DROGR)),MEGAB),(((ANOGA,(CULPI,CULQU)),AEDAE),CLOAL))
((((((DROYA,DROER),(DROME,(DROSE,DROSI))),DROAN),((DROMO,DROVI),DROGR)),MEGAB),(((ANOGA,(CULPI,CULQU)),AEDAE),CLOAL))
((((((DROYA,DROER),(DROME,(DROSE,DROSI))),DROAN),((DROMO,DROVI),DROGR)),MEGAB),(((ANOGA,(CULPI,CULQU)),AEDAE),CLOAL))
((((((DROYA,DROER),(DROME,(DROSE,DROSI))),DROAN),((DROMO,DROVI),DROGR)),MEGAB),(((ANOGA,(CULPI,CULQU)),AEDAE),CLOAL))
((((((DROYA,DROER),(DROME,(DROSE,DROSI))),DROAN),((DROMO,DROVI),DROGR)),MEGAB),(((ANOGA,(CULPI,CULQU)),AEDAE),CLOAL))
((((((DROYA,DROER),(DROME,(DROSE,DROSI))),DROAN),((DROMO,DROVI),DROGR)),MEGAB),((CULPI,CULQU),ANOGA))
((((((DROYA,DROER),(DROME,(DROSE,DROSI))),DROAN),((DROMO,DROVI),DROGR)),MEGAB),((CULPI,CULQU),ANOGA))
((((((DROYA,DROER),(DROME,(DROSE,DROSI))),DROAN),((DROMO,DROVI),DROGR)),MEGAB),AEDAE)
((((((DROYA,DROER),(DROME,(DROSE,DROSI))),DROAN),((DROMO,DROVI),DROGR)),MEGAB),(((CULPI,CULQU),ANOGA),AEDAE))
((((((DROYA,DROER),(DROME,(DROSE,DROSI))),DROAN),(DROMO,DROVI)),MEGAB),(((ANOGA,(CULPI,CULQU)),AEDAE),CLOAL))
((((((DROYA,DROER),(DROME,(DROSE,DROSI))),DROAN),(DROMO,DROVI)),MEGAB),(((ANOGA,(CULPI,CULQU)),AEDAE),CLOAL))
((((((DROYA,DROER),(DROME,(DROSE,DROSI))),DROAN),(DROMO,DROVI)),MEGAB),(((ANOGA,(CULPI,CULQU)),AEDAE),CLOAL))
((((((DROYA,DROER),(DROME,(DROSE,DROSI))),DROAN),(DROMO,DROVI)),MEGAB),(((ANOGA,(CULPI,CULQU)),AEDAE),CLOAL))
((((((DROYA,DROER),(DROME,(DROSE,DROSI))),DROAN),(DROMO,DROVI)),MEGAB),(((ANOGA,(CULPI,CULQU)),AEDAE),CLOAL))
((((((DROYA,DROER),(DROME,(DROSE,DROSI))),DROAN),(DROMO,DROVI)),MEGAB),((CULPI,CULQU),ANOGA))
((((((DROYA,DROER),(DROME,(DROSE,DROSI))),DROAN),(DROMO,DROVI)),MEGAB),((CULPI,CULQU),ANOGA))
((((((DROYA,DROER),(DROME,(DROSE,DROSI))),DROAN),(DROMO,DROVI)),MEGAB),AEDAE)
((((((DROYA,DROER),(DROME,(DROSE,DROSI))),DROAN),(DROMO,DROVI)),MEGAB),(((CULPI,CULQU),ANOGA),AEDAE))
(((((((DROGR,(DROVI,DROMO)),DROPS),(((DROER,DROSI),(DROSE,DROME)),DROYA)),DROAN),DROWI),(CLOAL,MEGAB)),((AEDAE,(CULPI,CULQU)),(BOMMO,TRICA)))
(((((((DROGR,(DROVI,DROMO)),DROPS),(((DROER,DROSI),(DROSE,DROME)),DROYA)),DROAN),DROWI),(CLOAL,MEGAB)),(((CULPI,CULQU),ANOGA),(BOMMO,TRICA)))
(((((((DROGR,(DROVI,DROMO)),(DROPE,DROPS)),(((DROER,DROSI),(DROSE,DROME)),DROYA)),DROAN),DROWI),(CLOAL,MEGAB)),((AEDAE,(CULPI,CULQU)),(BOMMO,TRICA)))
(((((((DROGR,(DROVI,DROMO)),(DROPE,DROPS)),(((DROER,DROSI),(DROSE,DROME)),DROYA)),DROAN),DROWI),(CLOAL,MEGAB)),(((CULPI,CULQU),ANOGA),(BOMMO,TRICA)))
(((((((DROGR,(DROVI,DROMO)),DROPS),(((DROER,DROSI),(DROSE,DROME)),DROYA)),DROAN),DROWI),(CLOAL,MEGAB)),((AEDAE,(CULPI,CULQU)),(BOMMO,TRICA)))
(((((((DROGR,(DROVI,DROMO)),DROPS),(((DROER,DROSI),(DROSE,DROME)),DROYA)),DROAN),DROWI),(CLOAL,MEGAB)),(((CULPI,CULQU),ANOGA),(BOMMO,TRICA)))
(((EPIBA,((((DROPE,DROPS),(DROAN,((DROSI,(DROME,DROSE)),(DROYA,DROER)))),(DROMO,(DROVI,DROGR))),DROWI)),MEGAB),(TRICA,(((((CULPI,CULQU),ANOGA),AEDAE),CLOAL),BOMMO)))
(((EPIBA,((((DROPE,DROPS),(DROAN,((DROSI,(DROME,DROSE)),(DROYA,DROER)))),(DROMO,(DROVI,DROGR))),DROWI)),MEGAB),(TRICA,(((((CULPI,CULQU),ANOGA),AEDAE),CLOAL),BOMMO)))
((((((DROGR,DROVI),(((DROPS,DROPE),DROWI),(DROAN,(((DROSI,DROSE),DROME),(DROYA,DROER))))),DROMO),MEGAB),((AEDAE,((CULPI,CULQU),ANOGA)),CLOAL)),BOMMO)
(((((((((DROPS,DROPE),(((DROMO,DROVI),DROGR),DROWI)),DROAN),((DROYA,DROER),((DROSE,DROSI),DROME))),EPIBA),MEGAB),((CULPI,CULQU),(AEDAE,ANOGA))),(TRICA,BOMMO)),CLOAL)
(((((DROSE,DROSI),((DROYA,DROER),DROME)),DROAN),DROWI),((DROMO,DROVI),DROGR))
((((((DROPS,DROPE),(DROWI,((DROGR,DROVI),DROMO))),((DROER,DROYA),(DROSI,DROME))),DROAN),DROSE),(((((CULPI,CULQU),ANOGA),AEDAE),(TRICA,BOMMO)),CLOAL))
((((((DROSE,DROME),(DROYA,DROER)),DROAN),(DROPE,DROPS)),DROWI),(((DROVI,DROMO),DROGR),(MEGAB,(((ANOGA,(CULPI,CULQU)),AEDAE),CLOAL))))
((((((DROSE,DROME),(DROYA,DROER)),DROAN),(DROPE,DROPS)),DROWI),(((DROVI,DROMO),DROGR),(MEGAB,CLOAL)))
((((((DROSE,DROME),(DROYA,DROER)),DROAN),(DROPE,DROPS)),DROWI),(((DROVI,DROMO),DROGR),(MEGAB,((BOMMO,(CLOAL,(AEDAE,(ANOGA,(CULPI,CULQU))))),TRICA))))
(((((((DROME,(DROSI,DROSE)),DROER),DROYA),DROAN),(DROPS,DROPE)),DROWI),(DROMO,((DROGR,DROVI),(TRICA,(AEDAE,(CULPI,CULQU))))))
(((((DROER,DROYA),(DROSE,DROME)),DROAN),(DROPS,DROPE)),(DROWI,((DROGR,(DROMO,DROVI)),(AEDAE,MEGAB))))
((DROPE,DROPS),(DROAN,((DROSE,(DROSI,(DROER,DROYA))),DROME)))
((DROPE,DROPS),(DROAN,((DROSE,(DROSI,(DROER,DROYA))),DROME)))
(((((DROMO,(DROGR,DROVI)),(DROWI,((((((DROSI,DROME),DROER),DROSE),DROYA),DROAN),(DROPE,DROPS)))),EPIBA),MEGAB),(TRICA,(AEDAE,(ANOGA,(CULPI,CULQU)))))
(DROWI,(DROAN,((DROSI,DROSE),((DROYA,DROER),DROME))))
((((((DROYA,((DROSI,DROSE),DROME)),DROER),DROAN),(DROPE,DROPS)),(((DROVI,DROMO),DROGR),DROWI)),(((AEDAE,(ANOGA,(CULPI,CULQU))),(TRICA,BOMMO)),CLOAL))
((((((((((DROER,(DROYA,DROME)),(DROSE,DROSI)),(((DROVI,DROMO),DROGR),DROWI)),DROAN),(DROPE,DROPS)),EPIBA),MEGAB),(((CULPI,CULQU),ANOGA),AEDAE)),CLOAL),(BOMMO,TRICA))
(((((((((((DROSI,DROME),DROSE),DROYA),DROER),DROAN),(DROPE,DROPS)),DROMO),DROVI),DROGR),(MEGAB,CLOAL)),(((CULPI,CULQU),ANOGA),AEDAE))
((((DROPS,DROPE),(DROWI,(((((DROSE,DROSI),DROME),DROER),DROYA),DROAN))),((DROGR,DROVI),DROMO)),(MEGAB,((BOMMO,TRICA),(AEDAE,(ANOGA,(CULPI,CULQU))))))
((((DROPS,DROPE),(DROWI,((((DROSE,DROME),DROER),DROYA),DROAN))),((DROGR,DROVI),DROMO)),(MEGAB,((BOMMO,TRICA),(AEDAE,(ANOGA,(CULPI,CULQU))))))
(((CULPI,CULQU),AEDAE),(((DROAN,(((DROSI,DROSE),DROME),(DROYA,DROER))),DROWI),(DROPS,DROPE)))
(((CULPI,CULQU),AEDAE),(((DROAN,(((DROSI,DROSE),DROME),(DROYA,DROER))),DROWI),DROPS))
(((CULPI,CULQU),AEDAE),(((DROAN,(((DROSI,DROSE),DROME),(DROYA,DROER))),DROWI),(DROPS,DROPE)))
(((CULPI,CULQU),AEDAE),(((DROAN,(((DROSI,DROSE),DROME),(DROYA,DROER))),DROWI),DROPS))
(((CULPI,CULQU),AEDAE),(((DROAN,(((DROSI,DROSE),DROME),(DROYA,DROER))),DROWI),(DROPS,DROPE)))
(((CULPI,CULQU),AEDAE),(((DROAN,(((DROSI,DROSE),DROME),(DROYA,DROER))),DROWI),DROPS))
((((((DROSE,DROSI),DROME),DROER),DROYA),((DROPE,DROPS),((DROGR,(DROMO,DROVI)),DROWI))),(DROAN,(MEGAB,((TRICA,BOMMO),(CLOAL,(ANOGA,(AEDAE,(CULPI,CULQU))))))))
((((((((((DROME,(DROSE,DROSI)),DROYA),DROER),DROAN),DROPS),(((DROMO,DROGR),DROVI),DROWI)),MEGAB),CLOAL),(TRICA,BOMMO)),(((CULPI,CULQU),ANOGA),AEDAE))
(DROVI,(DROME,DROSI))
((((DROME,(DROSE,DROSI)),(DROYA,DROER)),(DROAN,((DROPE,DROPS),(((DROMO,DROGR),DROVI),DROWI)))),((MEGAB,CLOAL),((BOMMO,TRICA),(AEDAE,(ANOGA,(CULPI,CULQU))))))
(((DROME,DROSE),DROER),(DROYA,DROPE))
((((((((((DROSE,DROSI),DROME),DROYA),DROER),DROAN),(DROPE,DROPS)),((DROMO,DROVI),DROGR)),DROWI),BOMMO),TRICA)
((((DROGR,(DROMO,DROVI)),(DROWI,(DROAN,((DROPE,DROPS),(DROER,((DROME,(DROSE,DROSI)),DROYA)))))),(((CULPI,CULQU),ANOGA),AEDAE)),TRICA)
((((DROGR,(DROMO,DROVI)),(DROWI,(DROAN,((DROPE,DROPS),(DROER,((DROME,(DROSE,DROSI)),DROYA)))))),(((CULQU,CULPI),ANOGA),AEDAE)),TRICA)
(((DROGR,(DROMO,DROVI)),(DROWI,((DROPS,DROPE),(DROAN,((DROER,DROYA),DROME))))),(TRICA,(MEGAB,(CLOAL,(AEDAE,(CULPI,CULQU))))))
((DROME,(DROSE,DROSI)),(((DROYA,DROWI),DROER),(DROAN,(DROPE,DROPS))))
((((((((DROYA,(DROME,(DROSE,DROSI))),DROER),DROAN),(((DROMO,(DROGR,DROVI)),DROWI),(DROPS,DROPE))),(EPIBA,MEGAB)),((ANOGA,(CULPI,CULQU)),AEDAE)),TRICA),CLOAL)
((DROAN,(DROSI,(DROYA,DROME))),(DROVI,(DROPS,DROPE)))
(((((((DROSI,DROSE),DROME),DROYA),DROER),DROAN),(DROPE,DROPS)),((DROVI,DROMO),DROGR))
(((((((DROSI,(DROSE,(DROER,DROYA))),DROME),DROAN),(DROPE,DROPS)),DROWI),((DROGR,DROVI),DROMO)),(EPIBA,((TRICA,BOMMO),(MEGAB,(CLOAL,(((CULPI,CULQU),ANOGA),AEDAE))))))
((((((DROYA,DROER),(DROME,(DROSI,DROSE))),DROAN),(DROWI,(DROVI,(DROMO,DROGR)))),(DROPE,DROPS)),BOMMO)
(EPIBA,((CLOAL,MEGAB),(((BOMMO,TRICA),((ANOGA,(CULPI,CULQU)),AEDAE)),(((DROSE,(DROER,(DROME,(DROSI,DROYA)))),(DROAN,(DROPE,DROPS))),(((DROVI,DROMO),DROGR),DROWI)))))
((((DROME,(DROSE,DROSI)),(DROYA,DROER)),DROAN),((DROGR,(DROMO,DROVI)),(DROPS,DROPE)))
(TRICA,(BOMMO,((ANOGA,(CULPI,CULQU)),(CLOAL,((DROGR,(DROWI,(((((DROSE,DROME),(DROER,DROYA)),DROSI),DROAN),(DROPE,DROPS)))),(DROMO,DROVI))))))
((((((((DROSI,DROSE),DROME),DROER),DROYA),DROAN),(DROPE,DROPS)),DROWI),((DROGR,(DROVI,DROMO)),((BOMMO,TRICA),(CLOAL,(AEDAE,(ANOGA,(CULPI,CULQU)))))))
(((DROWI,(((DROSE,DROME),(DROER,DROYA)),(DROPS,DROPE))),(DROMO,(DROVI,DROGR))),(TRICA,BOMMO))
(((((DROSE,DROSI),DROME),(DROYA,DROER)),DROAN),((DROPE,DROPS),(DROMO,(DROVI,DROGR))))
(DROME,((DROVI,DROMO),(DROPS,DROPE)))
(DROME,(DROPS,DROPE))
(((((DROYA,DROER),((DROSE,DROSI),DROME)),DROAN),((DROGR,(DROVI,DROMO)),(DROPS,DROPE))),(DROWI,(EPIBA,(MEGAB,(CLOAL,(TRICA,(AEDAE,(ANOGA,(CULPI,CULQU)))))))))
((DROME,(DROSE,DROSI)),(DROER,DROYA))
((((DROYA,DROER),(DROSE,DROSI)),DROME),DROAN)
(((CLOAL,BOMMO),((DROWI,((DROPE,DROPS),(DROAN,(DROER,(DROYA,((DROSE,DROSI),DROME)))))),((DROMO,DROVI),DROGR))),((CULPI,CULQU),AEDAE))
(((CLOAL,BOMMO),((DROWI,((DROPE,DROPS),(DROAN,(DROER,(DROYA,((DROSE,DROSI),DROME)))))),((DROMO,DROVI),DROGR))),(((CULPI,CULQU),ANOGA),AEDAE))
(((CLOAL,BOMMO),((DROWI,((DROPE,DROPS),(DROAN,(DROER,(DROYA,((DROSE,DROSI),DROME)))))),((DROMO,DROVI),DROGR))),(((CULPI,CULQU),ANOGA),AEDAE))
(((((DROYA,((DROSE,DROSI),DROME)),DROER),DROAN),(DROPS,DROPE)),((DROMO,(DROVI,DROGR)),(DROWI,(CULPI,CULQU))))
(((((DROYA,((DROSE,DROSI),DROME)),DROER),DROAN),(DROPS,DROPE)),((DROMO,(DROVI,DROGR)),(DROWI,(CULPI,CULQU))))
(((((DROER,DROME),(((DROPE,DROPS),DROYA),DROSE)),DROSI),((DROGR,DROWI),(DROMO,DROVI))),(DROAN,(EPIBA,(MEGAB,(((ANOGA,(CULPI,CULQU)),AEDAE),(CLOAL,(BOMMO,TRICA)))))))
(((((TRICA,(((DROAN,(((DROSE,DROSI),DROME),(DROER,DROYA))),(DROPE,DROPS)),((DROGR,(DROMO,DROVI)),DROWI))),BOMMO),(CULPI,CULQU)),EPIBA),MEGAB)
(((((TRICA,(((DROAN,(((DROSE,DROSI),DROME),(DROER,DROYA))),(DROPS,DROPE)),((DROGR,(DROMO,DROVI)),DROWI))),BOMMO),(CULPI,CULQU)),EPIBA),MEGAB)
(((DROME,(DROPE,DROPS)),DROSI),(((DROER,(DROYA,DROSE)),(DROGR,DROWI)),(DROAN,(DROVI,DROMO))))
(((((DROGR,(DROWI,((DROPS,DROPE),(DROAN,((DROYA,DROER),((DROSI,DROSE),DROME)))))),(DROMO,DROVI)),TRICA),BOMMO),(AEDAE,(ANOGA,(CULPI,CULQU))))
(((CLOAL,((((CULPI,CULQU),ANOGA),AEDAE),((((DROMO,DROVI),DROGR),((((((DROSI,DROSE),DROME),DROER),DROYA),(DROAN,(DROPE,DROPS))),DROWI)),MEGAB))),BOMMO),TRICA)
((DROWI,(((DROMO,DROVI),DROGR),(DROAN,((DROER,DROYA),((DROSE,DROSI),DROME))))),(BOMMO,TRICA))
((BOMMO,TRICA),(DROME,(DROPE,DROPS)))
(((TRICA,BOMMO),(CLOAL,(((((((((DROME,DROSE),(DROYA,DROER)),(DROPS,DROPE)),DROAN),(DROVI,DROMO)),DROGR),DROWI),EPIBA),MEGAB))),(AEDAE,ANOGA))
((TRICA,BOMMO),((CLOAL,(AEDAE,((CULPI,CULQU),ANOGA))),(MEGAB,(((DROMO,DROVI),DROGR),(DROAN,((DROPE,DROPS),(DROWI,(DROER,(DROYA,(DROSE,DROME))))))))))
((DROMO,(DROVI,(DROGR,(DROWI,((DROPE,DROPS),(DROAN,(DROYA,(DROER,(DROSI,DROME))))))))),(AEDAE,((CULPI,CULQU),ANOGA)))
((DROMO,(DROVI,(DROGR,(DROWI,((DROPE,DROPS),(DROAN,(DROYA,(DROER,(DROSI,DROME))))))))),(AEDAE,ANOGA))
((DROMO,(DROVI,(DROGR,(DROWI,((DROPE,DROPS),(DROAN,(DROYA,(DROER,(DROSI,DROME))))))))),(AEDAE,((CULPI,CULQU),ANOGA)))
((DROMO,(DROVI,(DROGR,(DROWI,((DROPE,DROPS),(DROAN,(DROYA,(DROER,(DROSI,DROME))))))))),(AEDAE,((CULPI,CULQU),ANOGA)))
((DROMO,(DROVI,(DROGR,(DROWI,((DROPE,DROPS),(DROAN,(DROYA,(DROER,(DROSI,DROME))))))))),(AEDAE,((CULPI,CULQU),ANOGA)))
((DROMO,(DROVI,(DROGR,(DROWI,((DROPE,DROPS),(DROAN,(DROYA,(DROER,(DROSI,DROME))))))))),(AEDAE,((CULPI,CULQU),ANOGA)))
((DROMO,(DROVI,(DROGR,(DROWI,((DROPE,DROPS),(DROAN,(DROYA,(DROER,(DROSI,DROME))))))))),(AEDAE,((CULPI,CULQU),ANOGA)))
((DROMO,(DROVI,(DROGR,(DROWI,((DROPE,DROPS),(DROAN,(DROYA,(DROER,(DROSI,DROME))))))))),(AEDAE,((CULPI,CULQU),ANOGA)))
((DROMO,(DROVI,(DROGR,(DROWI,((DROPE,DROPS),(DROAN,(DROYA,(DROER,(DROSI,DROME))))))))),(AEDAE,((CULPI,CULQU),ANOGA)))
((DROMO,(DROVI,(DROGR,(DROWI,((DROPE,DROPS),(DROAN,(DROYA,(DROER,(DROSI,DROME))))))))),(AEDAE,((CULPI,CULQU),ANOGA)))
((DROMO,(DROVI,(DROGR,(DROWI,((DROPE,DROPS),(DROAN,(DROYA,(DROER,(DROSI,DROME))))))))),(AEDAE,((CULPI,CULQU),ANOGA)))
((DROMO,(DROVI,(DROGR,(DROWI,((DROPE,DROPS),(DROAN,(DROYA,(DROER,(DROSI,DROME))))))))),(AEDAE,((CULPI,CULQU),ANOGA)))
((DROMO,(DROVI,(DROGR,(DROWI,((DROPE,DROPS),(DROAN,(DROYA,(DROER,(DROSI,DROME))))))))),(AEDAE,((CULPI,CULQU),ANOGA)))
((DROMO,(DROVI,(DROGR,(DROWI,((DROPE,DROPS),(DROAN,(DROYA,(DROER,(DROSI,DROME))))))))),(AEDAE,((CULPI,CULQU),ANOGA)))
((DROMO,(DROVI,(DROGR,(DROWI,((DROPE,DROPS),(DROAN,(DROYA,(DROER,(DROSI,DROME))))))))),(AEDAE,((CULPI,CULQU),ANOGA)))
((DROMO,(DROVI,(DROGR,(DROWI,((DROPE,DROPS),(DROAN,(DROYA,(DROER,(DROSI,DROME))))))))),(AEDAE,(CULQU,ANOGA)))
((DROMO,(DROVI,(DROGR,(DROWI,((DROPE,DROPS),(DROAN,(DROYA,(DROER,(DROSI,DROME))))))))),(AEDAE,(CULPI,ANOGA)))
((DROMO,(DROVI,(DROGR,(DROWI,((DROPE,DROPS),(DROAN,(DROYA,(DROER,(DROSI,DROME))))))))),(AEDAE,((CULPI,CULQU),ANOGA)))
((DROMO,(DROVI,(DROGR,(DROWI,((DROPE,DROPS),(DROAN,(DROYA,(DROER,(DROSI,DROME))))))))),(AEDAE,ANOGA))
((DROMO,(DROVI,(DROGR,(DROWI,((DROPE,DROPS),(DROAN,(DROYA,(DROER,(DROSI,DROME))))))))),(AEDAE,ANOGA))
((DROMO,(DROVI,(DROGR,(DROWI,((DROPE,DROPS),(DROAN,(DROYA,(DROER,(DROSI,DROME))))))))),(CULPI,CULQU))
((DROMO,(DROVI,(DROGR,(DROWI,((DROPE,DROPS),(DROAN,(DROYA,(DROER,(DROSI,DROME))))))))),(CULPI,CULQU))
((DROMO,(DROVI,(DROGR,(DROWI,((DROPE,DROPS),(DROAN,(DROYA,(DROER,(DROSI,DROME))))))))),(ANOGA,(CULPI,CULQU)))
(((DROAN,((((DROPE,DROPS),((DROER,DROYA),DROSI)),DROME),DROWI)),DROVI),DROMO)
((((TRICA,((CULPI,CULQU),(ANOGA,AEDAE))),CLOAL),(EPIBA,MEGAB)),((DROPE,DROAN),(((DROPS,DROME),DROSE),((DROSI,DROYA),DROER))))
(((DROMO,DROVI),DROGR),(DROWI,((DROPE,DROPS),(DROAN,((DROSE,DROME),(DROYA,DROER))))))
(((((DROVI,DROMO),DROGR),(DROPS,DROPE)),(DROAN,(((DROER,(DROSE,DROSI)),DROME),DROYA))),DROWI)
(((((DROVI,DROMO),DROGR),(DROPE,DROPS)),(DROAN,(((DROER,(DROSE,DROSI)),DROME),DROYA))),DROWI)
((((((DROSI,DROSE),DROME),DROER),DROYA),DROAN),((((DROVI,DROMO),DROGR),DROWI),(DROPE,DROPS)))
(((DROYA,(((DROSE,DROSI),DROER),DROME)),(DROWI,((DROPE,DROPS),((DROMO,DROGR),DROVI)))),(DROAN,(MEGAB,((TRICA,BOMMO),(CLOAL,(AEDAE,(ANOGA,(CULPI,CULQU))))))))
(((DROYA,(((DROSE,DROSI),DROER),DROME)),(DROWI,((DROPE,DROPS),((DROMO,DROGR),DROVI)))),(DROAN,(MEGAB,((TRICA,BOMMO),(CLOAL,(AEDAE,(ANOGA,(CULPI,CULQU))))))))
(((((((DROGR,DROMO),DROVI),DROWI),(DROPE,DROPS)),DROAN),((((DROSE,DROSI),DROME),DROYA),DROER)),(ANOGA,(CULPI,CULQU)))
(((((((DROGR,DROMO),DROVI),DROWI),(DROPE,DROPS)),DROAN),((((DROSE,DROSI),DROME),DROYA),DROER)),(CLOAL,(((CULPI,CULQU),AEDAE),ANOGA)))
(((((((DROGR,DROMO),DROVI),DROWI),(DROPE,DROPS)),DROAN),((((DROSE,DROSI),DROME),DROYA),DROER)),(ANOGA,AEDAE))
(((((((DROGR,DROMO),DROVI),DROWI),(DROPE,DROPS)),DROAN),((((DROSE,DROSI),DROME),DROYA),DROER)),AEDAE)
((((((((((DROSI,DROME),(DROYA,DROER)),DROAN),(DROPE,DROPS)),DROWI),(DROVI,DROMO)),DROGR),((AEDAE,ANOGA),(CULPI,CULQU))),BOMMO),TRICA)
((((((DROAN,(DROYA,(DROER,(DROME,(DROSI,DROSE))))),((DROMO,(DROGR,DROVI)),DROWI)),(DROPS,DROPE)),(AEDAE,(ANOGA,(CULPI,CULQU)))),CLOAL),(BOMMO,TRICA))
((((((DROAN,(DROYA,(DROER,(DROME,(DROSI,DROSE))))),((DROMO,(DROGR,DROVI)),DROWI)),(DROPS,DROPE)),(AEDAE,(ANOGA,(CULPI,CULQU)))),CLOAL),(BOMMO,TRICA))
((((DROYA,DROER),((DROSI,DROSE),DROME)),DROAN),(((DROMO,DROVI),DROWI),(DROPS,DROPE)))
(((((DROME,(DROSE,DROSI)),DROYA),DROER),DROAN),(DROWI,(DROPE,DROPS)))
(((((((((((DROSE,DROSI),DROME),DROER),DROYA),DROAN),((((DROVI,DROGR),DROMO),(DROPE,DROPS)),DROWI)),(EPIBA,MEGAB)),CLOAL),(BOMMO,TRICA)),ANOGA),(CULPI,CULQU))
(((((((((((DROSE,DROSI),DROME),DROER),DROYA),DROAN),((((DROVI,DROGR),DROMO),(DROPE,DROPS)),DROWI)),(EPIBA,MEGAB)),CLOAL),(BOMMO,TRICA)),ANOGA),(CULPI,CULQU))
(((((((((((DROSE,DROSI),DROME),DROER),DROYA),DROAN),((((DROVI,DROGR),DROMO),(DROPE,DROPS)),DROWI)),(EPIBA,MEGAB)),CLOAL),(BOMMO,TRICA)),ANOGA),(CULPI,CULQU))
(((((((((((DROSE,DROSI),DROME),DROER),DROYA),DROAN),((((DROVI,DROGR),DROMO),(DROPE,DROPS)),DROWI)),(EPIBA,MEGAB)),CLOAL),(BOMMO,TRICA)),ANOGA),(CULPI,CULQU))
(((((((((((DROSE,DROSI),DROME),DROER),DROYA),DROAN),((((DROVI,DROGR),DROMO),(DROPE,DROPS)),DROWI)),(EPIBA,MEGAB)),CLOAL),(BOMMO,TRICA)),ANOGA),(CULPI,CULQU))
(((((((((((DROSE,DROSI),DROME),DROER),DROYA),DROAN),((((DROVI,DROGR),DROMO),(DROPE,DROPS)),DROWI)),(EPIBA,MEGAB)),CLOAL),(BOMMO,TRICA)),ANOGA),(CULPI,CULQU))
(((((((((((DROSE,DROSI),DROME),DROER),DROYA),DROAN),((((DROVI,DROGR),DROMO),(DROPE,DROPS)),DROWI)),(EPIBA,MEGAB)),CLOAL),(BOMMO,TRICA)),ANOGA),CULQU)
(((((((((((DROSE,DROSI),DROME),DROER),DROYA),DROAN),((((DROVI,DROGR),DROMO),(DROPE,DROPS)),DROWI)),(EPIBA,MEGAB)),CLOAL),(BOMMO,TRICA)),ANOGA),CULPI)
(((((((((((DROSE,DROSI),DROME),DROER),DROYA),DROAN),((((DROVI,DROGR),DROMO),(DROPE,DROPS)),DROWI)),(EPIBA,MEGAB)),CLOAL),(BOMMO,TRICA)),ANOGA),(CULPI,CULQU))
(((((((((((DROSE,DROSI),DROME),DROER),DROYA),DROAN),((((DROVI,DROGR),DROMO),(DROPE,DROPS)),DROWI)),(EPIBA,MEGAB)),CLOAL),(BOMMO,TRICA)),ANOGA),(CULPI,CULQU))
(BOMMO,(((AEDAE,(ANOGA,(CULPI,CULQU))),(MEGAB,(DROPS,DROME))),TRICA))
(((DROMO,DROVI),DROGR),(((DROER,DROYA),DROME),(DROAN,(DROPE,DROPS))))
(((((DROYA,DROER),((DROSI,DROSE),DROME)),DROWI),((DROMO,DROAN),(DROVI,DROGR))),(MEGAB,(TRICA,AEDAE)))
(((((DROYA,DROER),((DROSI,DROSE),DROME)),DROWI),((DROMO,DROAN),(DROVI,DROGR))),(MEGAB,(TRICA,((ANOGA,AEDAE),(CULPI,CULQU)))))
((BOMMO,(((MEGAB,((DROAN,(DROWI,((DROPE,DROPS),((((DROSE,DROSI),DROME),DROER),DROYA)))),(DROVI,(DROMO,DROGR)))),(((CULPI,CULQU),ANOGA),AEDAE)),CLOAL)),TRICA)
((((DROER,DROYA),(DROME,(DROSE,DROSI))),DROAN),((((DROGR,(DROMO,DROVI)),DROWI),(DROPE,DROPS)),((BOMMO,TRICA),((AEDAE,(CULPI,CULQU)),ANOGA))))
((DROGR,DROVI),(((DROPS,DROPE),(((DROYA,DROER),((DROSI,DROSE),DROME)),DROAN)),DROWI))
((((DROPS,DROPE),(((DROYA,DROER),((DROSI,DROSE),DROME)),DROAN)),DROWI),DROGR)
((DROMO,DROVI),(((DROPS,DROPE),(((DROYA,DROER),((DROSI,DROSE),DROME)),DROAN)),DROWI))
((DROMO,DROGR),(((DROPS,DROPE),(((DROYA,DROER),((DROSI,DROSE),DROME)),DROAN)),DROWI))
((DROMO,DROVI),(((DROPS,DROPE),(((DROYA,DROER),((DROSI,DROSE),DROME)),DROAN)),DROWI))
((DROMO,DROVI),(((DROPS,DROPE),(((DROYA,DROER),((DROSI,DROSE),DROME)),DROAN)),DROWI))
((DROMO,DROVI),(((DROPS,DROPE),(((DROYA,DROER),((DROSI,DROSE),DROME)),DROAN)),DROWI))
(((DROMO,DROVI),(((DROPS,DROPE),(DROAN,((DROYA,DROER),(DROME,(DROSI,DROSE))))),DROWI)),TRICA)
(DROAN,((DROME,(DROSI,DROSE)),(DROER,DROYA)))
((BOMMO,((((CULPI,CULQU),ANOGA),AEDAE),((DROMO,DROGR),(DROWI,((DROPE,DROPS),(((((DROSI,DROSE),DROME),DROER),DROYA),DROAN)))))),TRICA)
(((((((DROGR,(DROMO,DROVI)),DROWI),(DROPE,DROPS)),DROAN),(DROER,DROYA)),DROME),(DROSI,DROSE))
((((((DROER,(((DROSI,(DROSE,DROME)),DROAN),DROYA)),(DROPE,DROPS)),DROWI),((DROGR,DROVI),DROMO)),MEGAB),(TRICA,BOMMO))
(((((DROER,(((DROSI,DROSE),DROME),DROYA)),DROAN),(DROPE,DROPS)),(DROGR,(DROMO,DROVI))),(DROWI,((BOMMO,TRICA),(CLOAL,(AEDAE,(ANOGA,(CULPI,CULQU)))))))
(((((((DROSI,DROSE),DROME),(DROYA,DROER)),DROAN),(DROPE,DROPS)),DROWI),(DROGR,(DROVI,(DROMO,(((BOMMO,TRICA),MEGAB),((CLOAL,AEDAE),(ANOGA,(CULPI,CULQU))))))))
((DROYA,DROER),(DROSE,DROME))
(DROME,(DROAN,DROPS))
(((((((((DROYA,DROER),DROME),(DROSI,DROSE)),DROAN),(DROPE,DROPS)),(DROMO,(DROGR,DROVI))),DROWI),EPIBA),MEGAB)
(((((((((DROYA,DROER),DROME),DROSI),DROAN),(DROPE,DROPS)),(DROMO,(DROGR,DROVI))),DROWI),EPIBA),MEGAB)
(((((DROGR,(DROMO,DROVI)),(DROWI,((DROPS,DROPE),(DROAN,(((DROSE,DROSI),(DROER,DROYA)),DROME))))),(MEGAB,CLOAL)),(BOMMO,TRICA)),(((CULPI,CULQU),ANOGA),AEDAE))
(((((DROSI,DROSE),DROME),(DROER,DROYA)),DROAN),(DROWI,(((DROGR,DROVI),DROMO),(DROPS,DROPE))))
((DROWI,(((TRICA,BOMMO),(ANOGA,((CULPI,CULQU),AEDAE))),MEGAB)),(((DROVI,DROMO),DROGR),((DROPE,DROPS),(DROAN,(DROYA,(DROER,(DROSE,DROME)))))))
(((((DROSE,DROME),DROYA),DROER),DROAN),(((DROWI,((DROMO,DROVI),DROGR)),(DROPS,DROPE)),(TRICA,(ANOGA,(CULPI,CULQU)))))
(((((DROSE,DROME),DROYA),DROER),DROAN),(((DROWI,(DROMO,DROGR)),(DROPS,DROPE)),(TRICA,(ANOGA,(CULPI,CULQU)))))
(((CLOAL,(AEDAE,((CULPI,CULQU),ANOGA))),(((DROMO,DROVI),DROGR),((((DROPS,DROPE),(DROAN,((DROSI,DROME),(DROER,DROYA)))),(EPIBA,TRICA)),DROWI))),BOMMO)
(((CLOAL,(AEDAE,((CULPI,CULQU),ANOGA))),(((DROMO,DROVI),DROGR),(((DROPE,(DROAN,((DROSI,DROME),(DROER,DROYA)))),(EPIBA,TRICA)),DROWI))),BOMMO)
(((((((DROME,(DROSI,DROSE)),(DROYA,DROER)),DROAN),(DROPE,DROPS)),DROWI),((DROVI,DROGR),DROMO)),(((BOMMO,TRICA),(CLOAL,(((CULPI,CULQU),ANOGA),AEDAE))),(MEGAB,EPIBA)))
(((((((DROVI,(DROGR,DROMO)),DROWI),((DROPS,DROPE),(DROAN,((DROSI,(DROSE,DROME)),(DROYA,DROER))))),MEGAB),CLOAL),(((CULPI,CULQU),ANOGA),AEDAE)),(TRICA,BOMMO))
(((((((DROVI,(DROGR,DROMO)),DROWI),(DROPS,(DROAN,((DROSI,(DROSE,DROME)),(DROYA,DROER))))),MEGAB),CLOAL),(((CULPI,CULQU),ANOGA),AEDAE)),(TRICA,BOMMO))
(((((((DROVI,(DROGR,DROMO)),DROWI),(DROPS,(DROAN,((DROSI,(DROSE,DROME)),(DROYA,DROER))))),MEGAB),CLOAL),(((CULPI,CULQU),ANOGA),AEDAE)),(TRICA,BOMMO))
(TRICA,(DROWI,((DROGR,(DROMO,DROVI)),((((DROER,(DROSE,DROME)),DROYA),DROAN),(DROPS,DROPE)))))
(TRICA,(BOMMO,(((DROPE,DROPS),(((DROER,(DROYA,((DROSE,DROSI),DROME))),DROAN),((DROGR,(DROVI,DROMO)),DROWI))),((ANOGA,(CULPI,CULQU)),AEDAE))))
((((DROMO,DROVI),DROGR),DROWI),((DROPE,DROPS),(DROAN,((DROER,DROYA),((DROSE,DROSI),DROME)))))
(BOMMO,(CLOAL,((TRICA,(MEGAB,((DROWI,((DROPE,DROPS),(DROAN,(((DROSI,DROSE),DROME),(DROER,DROYA))))),(DROMO,(DROVI,DROGR))))),(AEDAE,(ANOGA,(CULPI,CULQU))))))
(((((DROSI,DROME),DROSE),((((((CULPI,CULQU),ANOGA),AEDAE),(DROAN,(((DROGR,(DROVI,DROMO)),DROWI),(DROPE,DROPS)))),DROER),DROYA)),BOMMO),TRICA)
(((((DROSI,DROME),DROSE),(((((CULPI,CULQU),AEDAE),(DROAN,(((DROGR,(DROVI,DROMO)),DROWI),(DROPE,DROPS)))),DROER),DROYA)),BOMMO),TRICA)
((((((DROSI,DROME),(DROYA,DROSE)),DROER),DROAN),(DROPS,DROPE)),DROWI)
(((((((DROSI,DROSE),DROME),(DROER,DROYA)),DROWI),DROAN),(DROPE,DROPS)),((DROMO,(DROGR,DROVI)),(CLOAL,AEDAE)))
(((((((DROSI,DROSE),DROME),(DROER,DROYA)),DROWI),DROAN),(DROPE,DROPS)),((DROMO,(DROGR,DROVI)),(MEGAB,((BOMMO,TRICA),(AEDAE,(ANOGA,(CULPI,CULQU)))))))
(((((((DROYA,(DROSE,DROME)),DROER),(DROPE,DROPS)),DROAN),DROWI),((DROMO,DROVI),DROGR)),(CLOAL,MEGAB))
(MEGAB,(DROME,((DROPS,DROPE),(((DROMO,DROVI),DROGR),DROWI))))
((((DROAN,(DROER,(DROYA,((DROME,DROSI),DROSE)))),DROWI),(DROPE,DROPS)),MEGAB)
(DROAN,(DROME,(DROER,(DROSI,DROSE))))
(((((((DROSI,DROSE),DROME),(DROER,DROYA)),DROAN),(DROPE,DROPS)),DROWI),((DROGR,(DROMO,DROVI)),((BOMMO,TRICA),(CLOAL,(ANOGA,(CULPI,CULQU))))))
(TRICA,((((((DROME,DROAN),(DROPE,DROPS)),(((DROVI,DROMO),DROGR),DROWI)),(EPIBA,MEGAB)),CLOAL),((CULPI,CULQU),ANOGA)))
(TRICA,((((((DROME,DROAN),(DROPE,DROPS)),(((DROVI,DROMO),DROGR),DROWI)),(EPIBA,MEGAB)),CLOAL),((ANOGA,(CULPI,CULQU)),AEDAE)))
(TRICA,((((((DROME,DROAN),(DROPE,DROPS)),(((DROVI,DROMO),DROGR),DROWI)),(EPIBA,MEGAB)),CLOAL),AEDAE))
(TRICA,((((((DROME,DROAN),(DROPE,DROPS)),(((DROVI,DROMO),DROGR),DROWI)),(EPIBA,MEGAB)),CLOAL),(ANOGA,AEDAE)))
(TRICA,((((((DROME,DROAN),(DROPE,DROPS)),(((DROVI,DROMO),DROGR),DROWI)),(EPIBA,MEGAB)),CLOAL),(ANOGA,AEDAE)))
(TRICA,((((((DROME,DROAN),(DROPE,DROPS)),(((DROVI,DROMO),DROGR),DROWI)),(EPIBA,MEGAB)),CLOAL),(((CULPI,CULQU),ANOGA),AEDAE)))
(((((((DROSI,DROSE),DROME),(DROER,DROYA)),DROAN),DROPS),(((DROVI,DROMO),DROGR),EPIBA)),(DROWI,(MEGAB,((BOMMO,TRICA),(CLOAL,(AEDAE,(ANOGA,(CULPI,CULQU))))))))
(((((((DROSI,DROSE),DROME),(DROER,DROYA)),DROAN),DROPS),(DROMO,EPIBA)),(DROWI,(MEGAB,((BOMMO,TRICA),(CLOAL,(AEDAE,(ANOGA,(CULPI,CULQU))))))))
((((DROPE,DROPS),(DROAN,(DROER,(DROYA,(DROSE,(DROSI,DROME)))))),DROWI),((DROMO,(DROGR,DROVI)),((TRICA,BOMMO),(EPIBA,(MEGAB,(AEDAE,(ANOGA,(CULPI,CULQU))))))))
(BOMMO,((((DROYA,((DROAN,((DROPE,DROPS),(DROWI,((DROGR,DROMO),DROVI)))),DROER)),(DROME,DROSI)),(DROSE,EPIBA)),(CLOAL,((CULPI,CULQU),ANOGA))))
((((((DROYA,DROER),((DROSI,DROSE),DROME)),DROAN),(DROPE,DROPS)),(DROGR,(DROMO,DROVI))),(DROWI,(MEGAB,((CLOAL,(TRICA,BOMMO)),(AEDAE,(ANOGA,(CULPI,CULQU)))))))
(((DROSE,DROME),DROPS),DROER)
((DROME,(DROSE,DROSI)),(EPIBA,(DROVI,(DROPE,DROPS))))
((((((DROYA,DROER),((DROSE,DROSI),DROME)),(DROPS,DROPE)),DROAN),DROWI),(((DROVI,DROMO),DROGR),(MEGAB,((BOMMO,TRICA),(AEDAE,(ANOGA,(CULPI,CULQU)))))))
(ANOGA,((DROGR,(DROVI,DROMO)),(DROWI,((DROAN,((DROYA,((DROSI,DROSE),DROME)),DROER)),(DROPE,DROPS)))))
((ANOGA,((CULPI,CULQU),AEDAE)),((DROGR,(DROVI,DROMO)),(DROWI,((DROAN,((DROYA,((DROSI,DROSE),DROME)),DROER)),(DROPE,DROPS)))))
(((DROMO,DROVI),DROGR),(DROWI,(((((DROSI,DROSE),DROME),(DROER,DROYA)),DROAN),(DROPE,DROPS))))
((DROMO,DROVI),(DROWI,(((((DROSI,DROSE),DROME),(DROER,DROYA)),DROAN),(DROPE,DROPS))))
(DROVI,(DROWI,(((((DROSI,DROSE),DROME),(DROER,DROYA)),DROAN),(DROPE,DROPS))))
(((((DROSE,DROSI),DROME),(DROYA,DROER)),DROAN),((DROPE,DROPS),(DROWI,(DROGR,(DROVI,DROMO)))))
((((((DROPE,DROPS),(DROAN,(DROER,((DROSE,DROSI),DROME)))),DROWI),((DROMO,DROVI),DROGR)),MEGAB),EPIBA)
(DROWI,((DROPE,DROPS),(DROAN,(((DROME,DROSE),DROYA),DROER))))
((DROAN,((((DROSI,DROSE),DROME),DROER),DROYA)),MEGAB)
((((((DROSI,DROSE),DROME),(DROER,DROYA)),DROAN),(DROPS,DROPE)),((DROGR,(DROMO,DROVI)),(DROWI,(MEGAB,(CLOAL,(ANOGA,(CULPI,CULQU)))))))
(BOMMO,(((((DROGR,((DROVI,DROMO),DROWI)),((DROPS,DROPE),((DROYA,(DROER,((DROSI,DROSE),DROME))),DROAN))),EPIBA),(AEDAE,((CULPI,CULQU),ANOGA))),TRICA))
(((((DROER,DROYA),(DROME,(DROSE,DROSI))),DROAN),((DROGR,(DROMO,DROVI)),(DROPS,DROPE))),(DROWI,(TRICA,(BOMMO,(CLOAL,(AEDAE,(ANOGA,(CULPI,CULQU))))))))
((((((DROMO,DROVI),DROGR),DROWI),((DROPS,DROPE),DROAN)),(DROYA,(DROER,((DROSE,DROSI),DROME)))),((CLOAL,MEGAB),((BOMMO,TRICA),(AEDAE,(ANOGA,(CULPI,CULQU))))))
((CLOAL,BOMMO),(((((((((DROSE,DROSI),DROME),DROYA),DROER),DROAN),DROWI),((DROPE,DROPS),DROVI)),DROMO),DROGR))
(((((TRICA,((ANOGA,(CULPI,CULQU)),AEDAE)),CLOAL),MEGAB),EPIBA),(((((((((DROSE,DROSI),DROME),DROYA),DROER),DROAN),DROWI),((DROPE,DROPS),DROVI)),DROMO),DROGR))
(((((TRICA,((ANOGA,(CULQU,CULPI)),AEDAE)),CLOAL),MEGAB),EPIBA),(((((((((DROSE,DROSI),DROME),DROYA),DROER),DROAN),DROWI),((DROPE,DROPS),DROVI)),DROMO),DROGR))
((((DROYA,((DROSE,DROSI),DROME)),DROER),((((DROPS,DROPE),(DROMO,(DROVI,DROGR))),DROAN),DROWI)),(MEGAB,(TRICA,(AEDAE,(ANOGA,(CULPI,CULQU))))))
((((DROYA,((DROSE,DROSI),DROME)),DROER),((((DROPS,DROPE),(DROMO,(DROVI,DROGR))),DROAN),DROWI)),(MEGAB,(TRICA,(AEDAE,(ANOGA,(CULPI,CULQU))))))
((((DROYA,((DROSE,DROSI),DROME)),DROER),(((DROPE,(DROMO,(DROVI,DROGR))),DROAN),DROWI)),(MEGAB,(TRICA,(AEDAE,(ANOGA,(CULPI,CULQU))))))
((((DROYA,((DROSE,DROSI),DROME)),DROER),(((DROPE,(DROMO,(DROVI,DROGR))),DROAN),DROWI)),(MEGAB,(TRICA,(AEDAE,(ANOGA,(CULPI,CULQU))))))
((((((DROYA,((DROSI,DROSE),DROME)),DROER),DROAN),((DROMO,DROVI),DROGR)),(DROPE,DROPS)),(DROWI,(MEGAB,((BOMMO,TRICA),(CLOAL,(AEDAE,(ANOGA,(CULPI,CULQU))))))))
((((DROAN,((DROPE,DROPS),(DROYA,(DROER,((DROSE,DROSI),DROME))))),DROWI),(DROMO,(DROGR,DROVI))),(((CULPI,CULQU),ANOGA),AEDAE))
((((DROAN,((DROPE,DROPS),(DROYA,(DROER,((DROSE,DROSI),DROME))))),DROWI),(DROMO,(DROGR,DROVI))),(((CULPI,CULQU),ANOGA),AEDAE))
(TRICA,(DROWI,(DROER,(DROYA,((DROSI,DROSE),DROME)))))
((((DROER,(((DROSE,DROSI),DROME),DROYA)),DROAN),(DROPE,DROPS)),(DROWI,(((DROGR,DROVI),DROMO),(MEGAB,(AEDAE,(ANOGA,(CULPI,CULQU)))))))
(((DROWI,((DROMO,DROVI),DROGR)),(DROAN,((DROER,((DROSI,DROSE),DROME)),DROYA))),((DROPS,DROPE),(MEGAB,((BOMMO,TRICA),(CLOAL,(AEDAE,(ANOGA,(CULPI,CULQU))))))))
(CLOAL,(DROWI,((DROMO,(DROVI,DROGR)),((DROAN,((DROYA,(DROSE,DROER)),DROME)),(DROPS,DROPE)))))
(((DROMO,DROVI),(((DROPE,DROPS),((DROER,DROYA),((DROSI,DROSE),DROME))),(DROAN,DROWI))),AEDAE)
((DROVI,(((DROPE,DROPS),((DROER,DROYA),((DROSI,DROSE),DROME))),(DROAN,DROWI))),AEDAE)
(((((DROME,((DROSI,DROSE),(DROER,DROYA))),DROAN),(DROPE,DROPS)),(((DROVI,DROMO),DROGR),DROWI)),(CLOAL,MEGAB))
(((((DROME,((DROSI,DROSE),(DROER,DROYA))),DROAN),(DROPE,DROPS)),(((DROVI,DROMO),DROGR),DROWI)),(MEGAB,BOMMO))
(((((DROME,((DROSI,DROSE),(DROER,DROYA))),DROAN),(DROPE,DROPS)),(((DROVI,DROMO),DROGR),DROWI)),(MEGAB,(TRICA,BOMMO)))
(((((DROME,((DROSI,DROSE),(DROER,DROYA))),DROAN),(DROPE,DROPS)),(((DROVI,DROMO),DROGR),DROWI)),(MEGAB,BOMMO))
(((((DROME,((DROSI,DROSE),(DROER,DROYA))),DROAN),(DROPE,DROPS)),(((DROVI,DROMO),DROGR),DROWI)),(MEGAB,((AEDAE,ANOGA),(CULPI,CULQU))))
(((((DROME,((DROSI,DROSE),(DROER,DROYA))),DROAN),(DROPE,DROPS)),(((DROVI,DROMO),DROGR),DROWI)),(MEGAB,((CULPI,CULQU),(CLOAL,BOMMO))))
(((((DROME,((DROSI,DROSE),(DROER,DROYA))),DROAN),(DROPE,DROPS)),(((DROVI,DROMO),DROGR),DROWI)),(MEGAB,((CULPI,CULQU),(CLOAL,BOMMO))))
(((((DROME,((DROSI,DROSE),(DROER,DROYA))),DROAN),(DROPE,DROPS)),(((DROVI,DROMO),DROGR),DROWI)),(MEGAB,((CULPI,CULQU),(CLOAL,BOMMO))))
((DROWI,((DROPE,DROPS),(DROAN,((DROYA,DROER),((DROSE,DROSI),DROME))))),((DROMO,(DROGR,DROVI)),(MEGAB,(CLOAL,(TRICA,BOMMO)))))
((DROWI,((DROPE,DROPS),(DROAN,((DROYA,DROER),((DROSE,DROSI),DROME))))),((DROMO,(DROGR,DROVI)),(MEGAB,(TRICA,(AEDAE,(ANOGA,(CULPI,CULQU)))))))
((DROWI,((DROPE,DROPS),(DROAN,((DROYA,DROER),((DROSE,DROSI),DROME))))),((DROMO,(DROGR,DROVI)),(MEGAB,(TRICA,(AEDAE,(ANOGA,(CULPI,CULQU)))))))
((DROWI,((DROPE,DROPS),(DROAN,((DROYA,DROER),((DROSE,DROSI),DROME))))),((DROMO,(DROGR,DROVI)),(MEGAB,(TRICA,(AEDAE,(ANOGA,(CULPI,CULQU)))))))
((DROWI,((DROPE,DROPS),(DROAN,((DROYA,DROER),((DROSE,DROSI),DROME))))),((DROMO,(DROGR,DROVI)),(MEGAB,(TRICA,(AEDAE,(ANOGA,(CULPI,CULQU)))))))
(((TRICA,(((ANOGA,(CULPI,CULQU)),AEDAE),((((DROMO,(DROVI,DROGR)),(DROAN,((DROYA,DROER),(DROME,(DROSI,DROSE))))),(DROPE,DROPS)),DROWI))),CLOAL),MEGAB)
((TRICA,BOMMO),(DROWI,(((DROMO,DROVI),DROGR),(((DROER,((DROSE,(DROSI,DROME)),DROYA)),DROAN),(DROPE,DROPS)))))
((((((DROME,DROSI),DROSE),(DROYA,DROER)),DROAN),DROWI),((DROMO,DROGR),((DROPE,DROPS),(AEDAE,ANOGA))))
(((((((((DROSE,DROME),(DROYA,DROSI)),(DROAN,DROER)),DROWI),((DROPS,DROPE),((DROVI,DROGR),DROMO))),EPIBA),MEGAB),TRICA),CLOAL)
(((((((((DROSE,DROME),(DROYA,DROSI)),(DROAN,DROER)),DROWI),((DROPS,DROPE),(DROVI,DROMO))),EPIBA),MEGAB),TRICA),CLOAL)
(((ANOGA,(CULPI,CULQU)),AEDAE),(((((((((DROMO,DROVI),(((BOMMO,MEGAB),DROPS),DROPE)),DROYA),DROSI),DROME),DROER),DROSE),(DROGR,(DROAN,DROWI))),CLOAL))
((((CULPI,CULQU),ANOGA),AEDAE),(DROWI,((DROAN,(DROPS,DROPE)),(((DROER,((DROSE,DROSI),DROME)),DROYA),((DROMO,DROVI),DROGR)))))
(((((DROSI,DROSE),DROME),(DROYA,DROER)),((ANOGA,(CULPI,CULQU)),AEDAE)),TRICA)
(((((DROSI,DROSE),DROME),(DROYA,DROER)),(AEDAE,ANOGA)),TRICA)
(((((DROSI,DROSE),DROME),(DROYA,DROER)),((ANOGA,(CULPI,CULQU)),AEDAE)),TRICA)
(((((DROSI,DROSE),DROME),(DROYA,DROER)),((ANOGA,(CULPI,CULQU)),AEDAE)),TRICA)
(((((DROSI,DROSE),DROME),(DROYA,DROER)),((ANOGA,(CULPI,CULQU)),AEDAE)),TRICA)
((DROWI,(((((((DROER,DROYA),((DROSI,DROSE),DROME)),DROAN),DROPE),DROVI),DROMO),DROGR)),(((TRICA,BOMMO),(AEDAE,((CULPI,CULQU),ANOGA))),CLOAL))
((DROWI,(((((((DROER,DROYA),((DROSI,DROSE),DROME)),DROAN),DROPE),DROVI),DROMO),DROGR)),(((TRICA,BOMMO),(CULPI,CULQU)),CLOAL))
((((((DROPE,DROPS),(DROWI,(DROAN,((((DROSI,DROSE),DROME),DROER),DROYA)))),((DROMO,DROVI),DROGR)),(AEDAE,((CULPI,CULQU),ANOGA))),TRICA),BOMMO)
((((CULPI,CULQU),ANOGA),AEDAE),(DROMO,(DROGR,(DROVI,(DROWI,((DROAN,((DROYA,DROER),((DROSE,DROSI),DROME))),(DROPS,DROPE)))))))
((CULPI,CULQU),(DROMO,(DROGR,(DROVI,(DROWI,((DROAN,((DROYA,DROER),((DROSE,DROSI),DROME))),(DROPS,DROPE)))))))
((CULPI,CULQU),(DROMO,(DROGR,(DROVI,(DROWI,((DROAN,((DROYA,DROER),((DROSE,DROSI),DROME))),(DROPS,DROPE)))))))
(((((DROMO,DROVI),DROGR),(((DROAN,((DROYA,((DROSE,DROSI),DROME)),DROER)),(DROPS,DROPE)),DROWI)),MEGAB),(((CULPI,CULQU),ANOGA),AEDAE))
((((((DROME,(DROSI,DROSE)),DROYA),DROER),DROAN),(DROPS,DROPE)),((DROGR,(DROMO,DROVI)),(DROWI,(AEDAE,((CULPI,CULQU),ANOGA)))))
(AEDAE,(DROYA,(DROER,(DROME,(DROSI,DROSE)))))
(((((((DROYA,DROER),((DROSI,DROSE),DROME)),DROAN),(DROPS,DROPE)),DROWI),((DROMO,DROVI),DROGR)),((TRICA,BOMMO),((AEDAE,((CULPI,CULQU),ANOGA)),CLOAL)))
(((((((DROSE,DROSI),DROME),(DROER,DROYA)),DROAN),(DROPS,DROPE)),DROWI),(((DROVI,DROMO),DROGR),(MEGAB,((CLOAL,(BOMMO,TRICA)),(AEDAE,(ANOGA,(CULPI,CULQU)))))))
(((DROAN,((((DROSE,DROSI),DROME),DROYA),DROER)),(DROWI,(DROPS,DROPE))),(DROGR,((DROMO,DROVI),(((BOMMO,TRICA),CLOAL),(ANOGA,(AEDAE,(CULPI,CULQU)))))))
((((((((DROSE,DROSI),((DROYA,DROER),DROME)),(DROPE,DROPS)),DROAN),(((DROWI,DROVI),DROGR),DROMO)),MEGAB),((CULPI,CULQU),(ANOGA,AEDAE))),CLOAL)
((((((((((DROAN,(DROPE,DROPS)),(DROYA,((DROME,(DROSI,DROSE)),DROER))),DROWI),DROMO),DROGR),DROVI),MEGAB),(((CULPI,CULQU),ANOGA),AEDAE)),TRICA),BOMMO)
(((DROPE,DROPS),(DROYA,((DROSE,DROSI),DROME))),DROGR)
((((((DROAN,((DROER,DROYA),(DROSI,(DROSE,DROME)))),(DROWI,(DROPE,DROPS))),(DROMO,(DROGR,DROVI))),MEGAB),EPIBA),(CLOAL,(((CULPI,CULQU),ANOGA),AEDAE)))
(((((DROYA,(DROSE,DROSI)),DROME),DROER),(((DROPS,DROAN),DROPE),(((DROMO,DROVI),DROGR),DROWI))),(MEGAB,((EPIBA,CLOAL),((TRICA,BOMMO),(((CULPI,CULQU),ANOGA),AEDAE)))))
(((((DROYA,(DROSE,DROSI)),DROME),DROER),(((DROPS,DROAN),DROPE),(((DROMO,DROVI),DROGR),DROWI))),(MEGAB,((EPIBA,CLOAL),((TRICA,BOMMO),(CULPI,CULQU)))))
(((((DROYA,(DROSE,DROSI)),DROME),DROER),DROAN),(MEGAB,((EPIBA,CLOAL),((TRICA,BOMMO),(((CULPI,CULQU),ANOGA),AEDAE)))))
(((((DROYA,(DROSE,DROSI)),DROME),DROER),DROAN),(MEGAB,((EPIBA,CLOAL),((TRICA,BOMMO),(CULPI,CULQU)))))
(((((DROSI,(DROSE,DROME)),(DROER,DROYA)),DROAN),(DROPS,DROPE)),((((DROVI,DROMO),DROGR),DROWI),(EPIBA,(MEGAB,(CLOAL,((TRICA,BOMMO),(((CULPI,CULQU),ANOGA),AEDAE)))))))
(((((DROME,(DROER,DROYA)),DROSE),DROSI),DROWI),(DROAN,(((DROMO,DROVI),DROGR),(DROPE,DROPS))))
((((((DROSE,DROME),DROSI),(DROYA,DROER)),DROAN),(DROPE,DROPS)),((DROWI,((DROGR,DROVI),DROMO)),((BOMMO,(AEDAE,(ANOGA,(CULPI,CULQU)))),MEGAB)))
(((DROGR,((DROMO,DROVI),(DROWI,((DROAN,(DROPE,DROPS)),(DROER,((DROME,(DROSI,DROSE)),DROYA)))))),(CLOAL,(((CULPI,CULQU),ANOGA),AEDAE))),TRICA)
(((DROGR,((DROMO,DROVI),(DROWI,((DROAN,(DROPE,DROPS)),(DROER,((DROME,(DROSI,DROSE)),DROYA)))))),(CLOAL,(ANOGA,(CULPI,CULQU)))),TRICA)
((AEDAE,((CULPI,CULQU),ANOGA)),((((((((DROME,DROSI),DROSE),DROER),DROYA),DROAN),DROVI),DROGR),MEGAB))
((AEDAE,((CULPI,CULQU),ANOGA)),((((((((DROME,DROSI),DROSE),DROER),DROYA),DROAN),(DROMO,DROVI)),DROGR),MEGAB))
((((CLOAL,((AEDAE,ANOGA),(CULPI,CULQU))),(((((((DROER,DROYA),(DROSE,DROSI)),DROME),DROAN),(DROPE,DROPS)),((DROVI,DROMO),DROGR)),DROWI)),BOMMO),TRICA)
(((DROMO,DROVI),DROGR),((DROWI,(DROAN,(DROER,(DROYA,((DROSE,DROSI),DROME))))),(DROPS,DROPE)))
((DROER,DROYA),((DROSE,DROSI),DROME))
(TRICA,((((DROMO,DROVI),DROGR),DROWI),((((DROYA,(DROSI,DROME)),DROER),DROAN),(DROPS,DROPE))))
(((((((DROPS,DROPE),(((DROSI,DROME),(DROYA,DROER)),DROAN)),DROWI),((DROMO,DROVI),DROGR)),MEGAB),(CLOAL,(((CULPI,CULQU),ANOGA),AEDAE))),(BOMMO,TRICA))
(((((((DROPS,DROPE),((((DROSI,DROSE),DROME),(DROYA,DROER)),DROAN)),DROWI),((DROMO,DROVI),DROGR)),MEGAB),(CLOAL,(((CULPI,CULQU),ANOGA),AEDAE))),(BOMMO,TRICA))
(TRICA,(((CULPI,CULQU),ANOGA),(DROWI,((DROGR,(DROVI,DROMO)),((DROPE,DROPS),(DROAN,(((DROSE,(DROSI,DROME)),DROYA),DROER)))))))
(DROME,((DROSI,DROSE),(DROER,DROYA)))
((((((((DROER,(((DROSI,DROSE),DROME),DROYA)),(DROPE,DROPS)),DROWI),((DROGR,DROVI),DROMO)),MEGAB),(((CULPI,CULQU),(AEDAE,CLOAL)),ANOGA)),TRICA),BOMMO)
((((((((DROER,(((DROSI,DROSE),DROME),DROYA)),(DROPE,DROPS)),DROWI),((DROGR,DROVI),DROMO)),MEGAB),CLOAL),TRICA),BOMMO)
(((CLOAL,(BOMMO,TRICA)),(AEDAE,(ANOGA,(CULPI,CULQU)))),((DROWI,((DROAN,((DROER,DROYA),((DROSE,DROSI),DROME))),(DROPE,DROPS))),(DROGR,(DROMO,DROVI))))
((BOMMO,TRICA),((DROMO,((DROVI,(((DROAN,(DROER,(DROYA,((DROSE,DROME),DROSI)))),(DROPS,DROPE)),DROWI)),DROGR)),((ANOGA,(CULPI,CULQU)),AEDAE)))
(((((DROER,((DROAN,DROYA),DROME)),DROWI),(DROPE,DROPS)),(DROSE,DROSI)),(((DROMO,DROVI),DROGR),(EPIBA,((AEDAE,ANOGA),((CULPI,CULQU),(TRICA,MEGAB))))))
(((DROAN,((DROYA,DROER),((DROSE,DROSI),DROME))),(DROPS,DROPE)),(DROMO,DROVI))
(((((((((DROSI,DROYA),((DROSE,DROME),DROER)),((DROPS,DROPE),((DROVI,DROMO),DROGR))),DROAN),DROWI),EPIBA),MEGAB),(((CULPI,CULQU),ANOGA),AEDAE)),BOMMO)
(((((((((DROSI,DROYA),((DROSE,DROME),DROER)),((DROPS,DROPE),((DROVI,DROMO),DROGR))),DROAN),DROWI),EPIBA),MEGAB),((CULPI,CULQU),AEDAE)),BOMMO)
(TRICA,((MEGAB,(((((((DROME,(DROSE,DROSI)),DROER),DROYA),DROAN),(DROPE,DROPS)),((DROVI,DROMO),DROGR)),DROWI)),(AEDAE,(ANOGA,(CULPI,CULQU)))))
(((BOMMO,((AEDAE,ANOGA),(((((DROPE,DROPS),((((DROYA,DROER),DROSI),DROME),DROSE)),DROAN),DROWI),(DROGR,(DROVI,DROMO))))),(CULPI,CULQU)),EPIBA)
(((((((DROME,(DROSI,DROSE)),DROER),(DROAN,EPIBA)),(((DROVI,DROMO),DROGR),DROWI)),(DROPE,DROPS)),((TRICA,BOMMO),(((CULPI,CULQU),ANOGA),AEDAE))),MEGAB)
(((((((DROYA,DROER),DROME),(DROSI,DROSE)),DROAN),(DROPE,DROPS)),DROWI),((DROVI,(DROMO,DROGR)),(MEGAB,((BOMMO,TRICA),(CLOAL,(AEDAE,((CULPI,CULQU),ANOGA)))))))
(DROAN,(DROME,((DROSE,DROSI),(DROER,DROYA))))
(((((DROSE,DROSI),DROME),(DROER,DROYA)),(DROWI,(DROPE,DROPS))),((DROGR,(DROMO,DROVI)),(EPIBA,((CLOAL,(((CULPI,CULQU),ANOGA),AEDAE)),MEGAB))))
(((((DROSE,DROSI),DROME),(DROER,DROYA)),(DROWI,(DROPE,DROPS))),((DROGR,(DROMO,DROVI)),(EPIBA,(TRICA,BOMMO))))
(((((DROSE,DROSI),DROME),(DROER,DROYA)),(DROWI,(DROPE,DROPS))),((DROGR,(DROMO,DROVI)),(EPIBA,(TRICA,(BOMMO,(MEGAB,ANOGA))))))
((((DROSE,DROME),(DROYA,DROER)),DROAN),((DROVI,DROWI),(DROPE,DROPS)))
(((((DROPE,DROPS),((DROGR,(DROMO,DROVI)),DROWI)),DROAN),((DROYA,(DROSE,DROME)),DROER)),(MEGAB,(TRICA,(AEDAE,(ANOGA,(CULPI,CULQU))))))
(((((DROPE,DROPS),((DROGR,(DROMO,DROVI)),DROWI)),DROAN),((DROYA,(DROSE,DROME)),DROER)),(MEGAB,(TRICA,(AEDAE,(ANOGA,(CULPI,CULQU))))))
((((DROER,DROYA),((DROSE,DROSI),DROME)),(((CULPI,CULQU),AEDAE),CLOAL)),TRICA)
((((DROER,DROYA),((DROSE,DROSI),DROME)),(AEDAE,CLOAL)),TRICA)
(((((DROSE,DROSI),DROME),(DROER,DROYA)),DROAN),((DROPE,DROPS),(DROWI,(DROGR,(DROMO,DROVI)))))
(((((DROSE,DROME),DROYA),DROER),DROAN),((DROWI,(DROGR,(DROMO,DROVI))),(DROPE,DROPS)))
(((((((DROAN,(DROER,(DROYA,((DROSE,DROSI),DROME)))),(DROPE,DROPS)),(DROMO,DROVI)),MEGAB),((CULPI,CULQU),ANOGA)),BOMMO),TRICA)
(((((((DROAN,(DROER,(DROYA,((DROSE,DROSI),DROME)))),(DROPE,DROPS)),(DROMO,DROVI)),MEGAB),((CULPI,CULQU),ANOGA)),BOMMO),TRICA)
(((((((DROAN,(DROER,(DROYA,((DROSE,DROSI),DROME)))),(DROPE,DROPS)),(DROMO,DROVI)),MEGAB),((CULPI,CULQU),ANOGA)),BOMMO),TRICA)
(((((((DROAN,(DROER,(DROYA,((DROSE,DROSI),DROME)))),(DROPE,DROPS)),(DROMO,DROVI)),MEGAB),((CULPI,CULQU),ANOGA)),BOMMO),TRICA)
(((((((DROAN,(DROER,(DROYA,((DROSE,DROSI),DROME)))),(DROPE,DROPS)),(DROMO,DROVI)),MEGAB),((CULPI,CULQU),ANOGA)),BOMMO),TRICA)
(((((((DROAN,(DROER,(DROYA,((DROSE,DROSI),DROME)))),(DROPE,DROPS)),(DROMO,DROVI)),MEGAB),ANOGA),BOMMO),TRICA)
(((((((DROAN,(DROER,(DROYA,((DROSE,DROSI),DROME)))),(DROPE,DROPS)),(DROMO,DROVI)),MEGAB),((CULPI,CULQU),ANOGA)),BOMMO),TRICA)
(((((((DROAN,(DROER,(DROYA,((DROSE,DROSI),DROME)))),(DROPE,DROPS)),(DROMO,DROVI)),MEGAB),((CULPI,CULQU),AEDAE)),BOMMO),TRICA)
(((((((DROAN,(DROER,(DROYA,((DROSE,DROSI),DROME)))),(DROPE,DROPS)),(DROMO,DROVI)),MEGAB),((CULPI,CULQU),AEDAE)),BOMMO),TRICA)
(((((((DROAN,(DROER,(DROYA,((DROSE,DROSI),DROME)))),(DROPE,DROPS)),(DROMO,DROVI)),MEGAB),((CULPI,CULQU),ANOGA)),BOMMO),TRICA)
(((((((DROAN,(DROER,(DROYA,((DROSE,DROSI),DROME)))),(DROPE,DROPS)),(DROMO,DROVI)),MEGAB),((CULPI,CULQU),ANOGA)),BOMMO),TRICA)
(((((((DROAN,(DROER,(DROYA,((DROSE,DROSI),DROME)))),(DROPE,DROPS)),(DROMO,DROVI)),MEGAB),(((CULPI,CULQU),ANOGA),AEDAE)),BOMMO),TRICA)
(((((((DROAN,(DROER,(DROYA,((DROSE,DROSI),DROME)))),DROPE),(DROMO,DROVI)),MEGAB),((CULPI,CULQU),ANOGA)),BOMMO),TRICA)
(((((((DROAN,(DROER,(DROYA,((DROSE,DROSI),DROME)))),DROPE),(DROMO,DROVI)),MEGAB),((CULPI,CULQU),ANOGA)),BOMMO),TRICA)
(((((((DROAN,(DROER,(DROYA,((DROSE,DROSI),DROME)))),DROPE),(DROMO,DROVI)),MEGAB),((CULPI,CULQU),ANOGA)),BOMMO),TRICA)
(((((((DROAN,(DROER,(DROYA,((DROSE,DROSI),DROME)))),DROPE),(DROMO,DROVI)),MEGAB),((CULPI,CULQU),ANOGA)),BOMMO),TRICA)
(((((((DROAN,(DROER,(DROYA,((DROSE,DROSI),DROME)))),DROPE),(DROMO,DROVI)),MEGAB),((CULPI,CULQU),ANOGA)),BOMMO),TRICA)
(((((((DROAN,(DROER,(DROYA,((DROSE,DROSI),DROME)))),DROPE),(DROMO,DROVI)),MEGAB),ANOGA),BOMMO),TRICA)
(((((((DROAN,(DROER,(DROYA,((DROSE,DROSI),DROME)))),DROPE),(DROMO,DROVI)),MEGAB),((CULPI,CULQU),ANOGA)),BOMMO),TRICA)
(((((((DROAN,(DROER,(DROYA,((DROSE,DROSI),DROME)))),DROPE),(DROMO,DROVI)),MEGAB),((CULPI,CULQU),AEDAE)),BOMMO),TRICA)
(((((((DROAN,(DROER,(DROYA,((DROSE,DROSI),DROME)))),DROPE),(DROMO,DROVI)),MEGAB),((CULPI,CULQU),AEDAE)),BOMMO),TRICA)
(((((((DROAN,(DROER,(DROYA,((DROSE,DROSI),DROME)))),DROPE),(DROMO,DROVI)),MEGAB),((CULPI,CULQU),ANOGA)),BOMMO),TRICA)
(((((((DROAN,(DROER,(DROYA,((DROSE,DROSI),DROME)))),DROPE),(DROMO,DROVI)),MEGAB),((CULPI,CULQU),ANOGA)),BOMMO),TRICA)
(((((((DROAN,(DROER,(DROYA,((DROSE,DROSI),DROME)))),DROPE),(DROMO,DROVI)),MEGAB),(((CULPI,CULQU),ANOGA),AEDAE)),BOMMO),TRICA)
(((((((DROAN,(DROER,(DROYA,((DROSE,DROSI),DROME)))),(DROPE,DROPS)),(DROMO,DROVI)),MEGAB),((CULPI,CULQU),ANOGA)),BOMMO),TRICA)
(((((((DROAN,(DROER,(DROYA,((DROSE,DROSI),DROME)))),(DROPE,DROPS)),(DROMO,DROVI)),MEGAB),((CULPI,CULQU),ANOGA)),BOMMO),TRICA)
(((((((DROAN,(DROER,(DROYA,((DROSE,DROSI),DROME)))),(DROPE,DROPS)),(DROMO,DROVI)),MEGAB),((CULPI,CULQU),ANOGA)),BOMMO),TRICA)
(((((((DROAN,(DROER,(DROYA,((DROSE,DROSI),DROME)))),(DROPE,DROPS)),(DROMO,DROVI)),MEGAB),((CULPI,CULQU),ANOGA)),BOMMO),TRICA)
(((((((DROAN,(DROER,(DROYA,((DROSE,DROSI),DROME)))),(DROPE,DROPS)),(DROMO,DROVI)),MEGAB),((CULPI,CULQU),ANOGA)),BOMMO),TRICA)
(((((((DROAN,(DROER,(DROYA,((DROSE,DROSI),DROME)))),(DROPE,DROPS)),(DROMO,DROVI)),MEGAB),ANOGA),BOMMO),TRICA)
(((((((DROAN,(DROER,(DROYA,((DROSE,DROSI),DROME)))),(DROPE,DROPS)),(DROMO,DROVI)),MEGAB),((CULPI,CULQU),ANOGA)),BOMMO),TRICA)
(((((((DROAN,(DROER,(DROYA,((DROSE,DROSI),DROME)))),(DROPE,DROPS)),(DROMO,DROVI)),MEGAB),((CULPI,CULQU),AEDAE)),BOMMO),TRICA)
(((((((DROAN,(DROER,(DROYA,((DROSE,DROSI),DROME)))),(DROPE,DROPS)),(DROMO,DROVI)),MEGAB),((CULPI,CULQU),AEDAE)),BOMMO),TRICA)
(((((((DROAN,(DROER,(DROYA,((DROSE,DROSI),DROME)))),(DROPE,DROPS)),(DROMO,DROVI)),MEGAB),((CULPI,CULQU),ANOGA)),BOMMO),TRICA)
(((((((DROAN,(DROER,(DROYA,((DROSE,DROSI),DROME)))),(DROPE,DROPS)),(DROMO,DROVI)),MEGAB),((CULPI,CULQU),ANOGA)),BOMMO),TRICA)
(((((((DROAN,(DROER,(DROYA,((DROSE,DROSI),DROME)))),(DROPE,DROPS)),(DROMO,DROVI)),MEGAB),(((CULPI,CULQU),ANOGA),AEDAE)),BOMMO),TRICA)
(((((((DROAN,(DROER,(DROYA,((DROSE,DROSI),DROME)))),DROPS),(DROMO,DROVI)),MEGAB),((CULPI,CULQU),ANOGA)),BOMMO),TRICA)
(((((((DROAN,(DROER,(DROYA,((DROSE,DROSI),DROME)))),DROPS),(DROMO,DROVI)),MEGAB),((CULPI,CULQU),ANOGA)),BOMMO),TRICA)
(((((((DROAN,(DROER,(DROYA,((DROSE,DROSI),DROME)))),DROPS),(DROMO,DROVI)),MEGAB),((CULPI,CULQU),ANOGA)),BOMMO),TRICA)
(((((((DROAN,(DROER,(DROYA,((DROSE,DROSI),DROME)))),DROPS),(DROMO,DROVI)),MEGAB),((CULPI,CULQU),ANOGA)),BOMMO),TRICA)
(((((((DROAN,(DROER,(DROYA,((DROSE,DROSI),DROME)))),DROPS),(DROMO,DROVI)),MEGAB),((CULPI,CULQU),ANOGA)),BOMMO),TRICA)
(((((((DROAN,(DROER,(DROYA,((DROSE,DROSI),DROME)))),DROPS),(DROMO,DROVI)),MEGAB),ANOGA),BOMMO),TRICA)
(((((((DROAN,(DROER,(DROYA,((DROSE,DROSI),DROME)))),DROPS),(DROMO,DROVI)),MEGAB),((CULPI,CULQU),ANOGA)),BOMMO),TRICA)
(((((((DROAN,(DROER,(DROYA,((DROSE,DROSI),DROME)))),DROPS),(DROMO,DROVI)),MEGAB),((CULPI,CULQU),AEDAE)),BOMMO),TRICA)
(((((((DROAN,(DROER,(DROYA,((DROSE,DROSI),DROME)))),DROPS),(DROMO,DROVI)),MEGAB),((CULPI,CULQU),AEDAE)),BOMMO),TRICA)
(((((((DROAN,(DROER,(DROYA,((DROSE,DROSI),DROME)))),DROPS),(DROMO,DROVI)),MEGAB),((CULPI,CULQU),ANOGA)),BOMMO),TRICA)
(((((((DROAN,(DROER,(DROYA,((DROSE,DROSI),DROME)))),DROPS),(DROMO,DROVI)),MEGAB),((CULPI,CULQU),ANOGA)),BOMMO),TRICA)
(((((((DROAN,(DROER,(DROYA,((DROSE,DROSI),DROME)))),DROPS),(DROMO,DROVI)),MEGAB),(((CULPI,CULQU),ANOGA),AEDAE)),BOMMO),TRICA)
(BOMMO,(CLOAL,((MEGAB,((((DROPE,DROPS),(DROMO,(DROGR,DROVI))),(DROAN,((DROYA,DROER),((DROSI,DROSE),DROME)))),DROWI)),(AEDAE,((CULPI,CULQU),ANOGA)))))
((((((DROME,(DROSE,DROSI)),(DROYA,DROER)),DROAN),(DROPE,DROPS)),DROWI),(((DROGR,DROVI),DROMO),(EPIBA,(MEGAB,(CLOAL,((BOMMO,TRICA),(AEDAE,(ANOGA,(CULPI,CULQU)))))))))
((((((((DROER,DROYA),DROME),DROSI),DROSE),DROAN),(DROPE,DROPS)),DROWI),(DROGR,(DROMO,DROVI)))
((((((DROME,(DROSE,DROSI)),(DROYA,DROER)),DROAN),(DROPE,DROPS)),DROWI),(((DROMO,DROVI),DROGR),(TRICA,((ANOGA,(CULPI,CULQU)),AEDAE))))
((((((((((DROSE,(DROSI,DROYA)),DROER),DROME),(DROPE,DROPS)),((DROVI,DROMO),DROGR)),DROAN),DROWI),(((CULPI,CULQU),ANOGA),AEDAE)),TRICA),BOMMO)
(((DROER,DROYA),((DROSI,DROSE),DROME)),(DROAN,(DROWI,DROPS)))
(DROWI,(((((DROYA,DROER),((DROSE,DROSI),DROME)),DROAN),(DROPE,DROPS)),(DROGR,(DROMO,DROVI))))
((CLOAL,((DROGR,(DROVI,DROMO)),((DROPS,DROPE),(DROWI,(DROAN,((((DROSE,DROME),DROSI),DROER),DROYA)))))),(ANOGA,(CULPI,CULQU)))
((((((DROVI,DROMO),DROGR),DROWI),((((((DROSE,DROSI),DROME),DROYA),DROER),DROAN),(DROPE,DROPS))),(BOMMO,TRICA)),(AEDAE,ANOGA))
((((((DROME,DROYA),DROER),DROSE),DROSI),((((DROPE,DROPS),DROAN),DROWI),((DROGR,DROMO),DROVI))),((((AEDAE,ANOGA),(CULPI,CULQU)),TRICA),CLOAL))
((((((DROME,DROYA),DROER),DROSE),DROSI),((((DROPE,DROPS),DROAN),DROWI),((DROGR,DROMO),DROVI))),(EPIBA,(MEGAB,TRICA)))
((((((DROME,DROYA),DROER),DROSE),DROSI),((((DROPE,DROPS),DROAN),DROWI),((DROGR,DROMO),DROVI))),(EPIBA,(MEGAB,(BOMMO,(TRICA,(ANOGA,AEDAE))))))
((((DROYA,DROER),((DROSI,DROSE),DROME)),DROAN),((DROPE,DROPS),(DROWI,((DROMO,DROVI),DROGR))))
((((DROYA,DROER),((DROSI,DROSE),DROME)),DROAN),(DROPS,(DROWI,((DROMO,DROVI),DROGR))))
((CLOAL,(MEGAB,(DROWI,(((DROMO,DROVI),DROGR),((DROPS,DROPE),(DROAN,((((DROSI,DROSE),DROME),DROER),DROYA))))))),(TRICA,(AEDAE,((CULPI,CULQU),ANOGA))))
(((((DROPS,(DROWI,(DROGR,DROVI))),(DROAN,DROME)),MEGAB),(CLOAL,(((CULPI,CULQU),ANOGA),AEDAE))),TRICA)
(((DROAN,((DROYA,DROER),((DROSI,DROSE),DROME))),(DROPS,DROPE)),((DROMO,(DROVI,DROGR)),(DROWI,(MEGAB,(AEDAE,ANOGA)))))
(((DROAN,((DROYA,DROER),((DROSI,DROSE),DROME))),(DROPS,DROPE)),((DROMO,(DROVI,DROGR)),(DROWI,(MEGAB,(AEDAE,(ANOGA,(CULPI,CULQU)))))))
(((DROAN,((DROYA,DROER),((DROSI,DROSE),DROME))),(DROPE,DROPS)),((DROMO,(DROVI,DROGR)),(DROWI,(MEGAB,(AEDAE,ANOGA)))))
(((DROAN,((DROYA,DROER),((DROSI,DROSE),DROME))),(DROPE,DROPS)),((DROMO,(DROVI,DROGR)),(DROWI,(MEGAB,(AEDAE,(ANOGA,(CULPI,CULQU)))))))
((((((DROER,(DROSE,DROYA)),DROSI),DROME),DROAN),(DROPE,DROPS)),((((DROMO,DROVI),DROGR),DROWI),(BOMMO,TRICA)))
(((((((DROYA,((DROME,DROSE),DROSI)),DROER),DROAN),(DROPE,DROPS)),DROWI),((DROMO,DROVI),DROGR)),((CLOAL,(ANOGA,(AEDAE,(CULPI,CULQU)))),MEGAB))
(((((((DROYA,((DROME,DROSE),DROSI)),DROER),DROAN),(DROPE,DROPS)),DROWI),((DROMO,DROVI),DROGR)),(CLOAL,MEGAB))
(((DROPE,DROPS),(DROAN,(((DROSI,DROSE),DROME),(DROYA,DROER)))),(DROWI,(DROMO,(DROVI,DROGR))))
(((DROPE,DROPS),(DROAN,(((DROSI,DROSE),DROME),(DROYA,DROER)))),(DROWI,((DROVI,(DROGR,DROMO)),(CLOAL,(ANOGA,(CULPI,CULQU))))))
(ANOGA,(((DROPE,DROPS),(DROAN,(((DROSE,DROSI),DROME),(DROYA,DROER)))),(DROWI,(DROMO,(DROVI,DROGR)))))
(((((((DROSE,DROSI),DROME),(DROER,DROYA)),DROAN),(DROPS,DROPE)),((DROMO,DROVI),DROGR)),(DROWI,(TRICA,(AEDAE,(ANOGA,(CULPI,CULQU))))))
(((DROME,(DROSI,DROSE)),(DROER,DROYA)),(DROAN,(DROMO,DROVI)))
(((((((((DROME,(DROSE,DROSI)),DROYA),DROER),DROAN),(DROPE,DROPS)),DROWI),(DROGR,(DROMO,DROVI))),MEGAB),((BOMMO,TRICA),(CLOAL,(((CULPI,CULQU),ANOGA),AEDAE))))
((DROPE,(((DROER,((DROSI,DROSE),DROME)),DROYA),DROAN)),(DROWI,(DROGR,(DROMO,DROVI))))
((DROPE,(((DROER,(DROSI,DROME)),DROYA),DROAN)),(DROWI,(DROGR,(DROMO,DROVI))))
(((DROPE,DROPS),(((DROER,((DROSI,DROSE),DROME)),DROYA),DROAN)),(DROWI,(DROGR,(DROMO,DROVI))))
(((DROPE,DROPS),(((DROER,(DROSI,DROME)),DROYA),DROAN)),(DROWI,(DROGR,(DROMO,DROVI))))
(((DROMO,(DROGR,DROVI)),(((DROPE,DROPS),(DROAN,((DROYA,DROER),(DROME,(DROSI,DROSE))))),DROWI)),(ANOGA,(CULPI,CULQU)))
((BOMMO,TRICA),(((CLOAL,MEGAB),(((((DROSE,DROME),(((DROPE,DROPS),DROER),DROSI)),(DROWI,DROAN)),((DROMO,DROVI),DROGR)),EPIBA)),((AEDAE,(CULPI,CULQU)),ANOGA)))
((BOMMO,TRICA),(((CLOAL,MEGAB),(((((DROSE,DROME),(((DROPE,DROPS),DROER),DROSI)),(DROWI,DROAN)),((DROMO,DROVI),DROGR)),EPIBA)),((AEDAE,(CULPI,CULQU)),ANOGA)))
((((((DROYA,DROER),((DROSI,DROSE),DROME)),DROAN),(DROPS,DROPE)),((DROMO,DROVI),DROGR)),(DROWI,((BOMMO,TRICA),(AEDAE,(ANOGA,(CULPI,CULQU))))))
((((DROPE,DROPS),(DROME,(DROYA,(DROER,(DROSI,DROSE))))),DROAN),(((EPIBA,(DROGR,(DROMO,DROVI))),DROWI),(AEDAE,(ANOGA,(CULPI,CULQU)))))
(TRICA,(AEDAE,((DROGR,(DROVI,DROMO)),((DROPE,DROPS),(DROWI,(DROAN,((DROYA,((DROSE,DROSI),DROER)),DROME)))))))
((((((DROYA,DROER),((DROSI,DROSE),DROME)),DROAN),((DROMO,DROVI),DROGR)),DROWI),((DROPE,DROPS),(((EPIBA,((BOMMO,TRICA),CLOAL)),MEGAB),(((CULPI,CULQU),ANOGA),AEDAE))))
((DROWI,((DROMO,DROVI),DROGR)),((DROPE,DROPS),(DROAN,((DROSE,(DROSI,DROME)),(DROER,DROYA)))))
((DROWI,((DROMO,DROVI),DROGR)),(DROPS,(DROAN,((DROSE,(DROSI,DROME)),(DROER,DROYA)))))
((DROPE,DROPS),(DROYA,DROME))
(DROPE,(DROYA,DROME))
((DROPS,DROPE),(DROYA,DROME))
((((((((DROSE,DROSI),DROME),DROER),DROYA),DROAN),(DROPS,DROPE)),DROWI),((DROMO,(DROGR,DROVI)),((BOMMO,TRICA),(CLOAL,(MEGAB,(AEDAE,(ANOGA,(CULPI,CULQU))))))))
(((CULPI,CULQU),AEDAE),DROME)
(((CULPI,CULQU),AEDAE),DROME)
((BOMMO,((DROPS,DROPE),((DROAN,(((DROSE,DROSI),DROME),(DROYA,DROER))),(DROVI,DROWI)))),(TRICA,(AEDAE,(ANOGA,(CULPI,CULQU)))))
((((DROME,(((DROSI,DROER),DROYA),DROSE)),(DROAN,(DROPE,DROPS))),DROWI),(DROVI,(DROGR,DROMO)))
((((DROME,(((DROSI,DROER),DROYA),DROSE)),(DROAN,(DROPE,DROPS))),DROWI),(DROMO,(CLOAL,(TRICA,((MEGAB,ANOGA),(CULPI,CULQU))))))
(((((DROSE,DROSI),DROME),DROYA),DROER),(DROAN,(DROPS,DROPE)))
(TRICA,((((DROWI,((DROPS,DROPE),(DROAN,(DROYA,((DROSE,DROME),DROER))))),DROGR),(DROVI,DROMO)),(((CULPI,CULQU),ANOGA),AEDAE)))
((((DROME,(DROER,DROYA)),(DROSE,DROSI)),DROAN),((DROGR,(DROVI,DROMO)),(DROWI,(DROPE,DROPS))))
((CLOAL,(((DROMO,DROGR),DROVI),((DROAN,((DROYA,(DROSI,(DROSE,DROME))),DROER)),DROPE))),TRICA)
((((AEDAE,(ANOGA,(CULPI,CULQU))),(TRICA,BOMMO)),MEGAB),((((DROAN,((DROYA,DROER),(DROSI,DROME))),(DROPE,DROPS)),(DROVI,DROMO)),DROWI))
((((AEDAE,(ANOGA,(CULPI,CULQU))),(TRICA,BOMMO)),MEGAB),((((DROAN,((DROYA,DROER),(DROSI,DROME))),(DROPE,DROPS)),(DROMO,DROGR)),DROWI))
(TRICA,((AEDAE,(ANOGA,(CULPI,CULQU))),(CLOAL,((((DROMO,(DROGR,DROVI)),DROWI),(DROAN,((DROER,DROYA),((DROSI,DROSE),DROME)))),(DROPE,DROPS)))))
(((((((DROSE,(DROSI,DROME)),DROYA),DROER),DROAN),(DROPS,DROPE)),DROWI),((DROMO,(DROVI,DROGR)),(MEGAB,((BOMMO,TRICA),(AEDAE,(ANOGA,(CULPI,CULQU)))))))
(((DROGR,DROMO),DROVI),((DROPS,(DROAN,((DROYA,DROER),(DROME,(DROSI,DROSE))))),DROWI))
(TRICA,((DROPE,DROPS),(DROWI,(((DROVI,DROMO),DROGR),(((DROME,(DROSI,DROSE)),(DROYA,DROER)),DROAN)))))
(((((((DROSE,DROSI),DROME),(DROYA,DROER)),DROAN),(DROPE,DROPS)),DROWI),((DROGR,(DROMO,DROVI)),(EPIBA,(MEGAB,(TRICA,(AEDAE,(ANOGA,(CULQU,CULPI))))))))
(((((((DROSE,DROSI),DROME),(DROYA,DROER)),DROAN),(DROPE,DROPS)),DROWI),((DROGR,(DROMO,DROVI)),(EPIBA,(MEGAB,(TRICA,(AEDAE,(ANOGA,(CULPI,CULQU))))))))
(((((((DROYA,((DROSI,DROSE),DROME)),DROER),DROAN),DROPE),DROWI),(DROMO,DROGR)),((AEDAE,TRICA),BOMMO))
(((((((DROYA,((DROSI,DROSE),DROME)),DROER),DROAN),DROPE),DROWI),(DROMO,DROGR)),(((AEDAE,(CULPI,CULQU)),TRICA),BOMMO))
(((((((DROYA,((DROSI,DROSE),DROME)),DROER),DROAN),DROPE),DROWI),(DROMO,DROGR)),(((AEDAE,(CULPI,CULQU)),TRICA),BOMMO))
(((((((DROYA,((DROSI,DROSE),DROME)),DROER),DROAN),DROPE),DROWI),(DROMO,DROGR)),(((AEDAE,((CULPI,CULQU),ANOGA)),TRICA),BOMMO))
(((((((DROYA,((DROSI,DROSE),DROME)),DROER),DROAN),(DROPE,DROPS)),DROWI),(DROMO,DROGR)),((AEDAE,TRICA),BOMMO))
(((((((DROYA,((DROSI,DROSE),DROME)),DROER),DROAN),(DROPE,DROPS)),DROWI),(DROMO,DROGR)),(((AEDAE,(CULPI,CULQU)),TRICA),BOMMO))
(((((((DROYA,((DROSI,DROSE),DROME)),DROER),DROAN),(DROPE,DROPS)),DROWI),(DROMO,DROGR)),(((AEDAE,(CULPI,CULQU)),TRICA),BOMMO))
(((((((DROYA,((DROSI,DROSE),DROME)),DROER),DROAN),(DROPE,DROPS)),DROWI),(DROMO,DROGR)),(((AEDAE,((CULPI,CULQU),ANOGA)),TRICA),BOMMO))
((((DROGR,DROMO),DROVI),(((((DROME,(DROSE,DROSI)),(DROYA,DROER)),DROAN),(DROPE,DROPS)),DROWI)),BOMMO)
(((((((DROSI,DROSE),(DROER,DROYA)),DROME),DROAN),(DROPE,DROPS)),((DROGR,DROVI),DROMO)),(DROWI,(MEGAB,(CLOAL,((BOMMO,TRICA),(AEDAE,ANOGA))))))
(((DROAN,(((DROGR,(DROVI,DROMO)),DROWI),(DROPE,DROPS))),((DROYA,DROER),((DROSE,DROSI),DROME))),((BOMMO,TRICA),((CULPI,CULQU),AEDAE)))
(((CULPI,CULQU),AEDAE),(((DROVI,DROGR),DROMO),(DROWI,((DROPE,DROPS),(DROAN,(((DROSE,DROSI),DROME),(DROYA,DROER)))))))
(((CULPI,CULQU),AEDAE),(((DROVI,DROGR),DROMO),(DROWI,((DROPE,DROPS),(DROAN,(((DROSE,DROSI),DROME),(DROYA,DROER)))))))
(((CULPI,CULQU),AEDAE),(((DROVI,DROGR),DROMO),(DROWI,((DROPE,DROPS),(DROAN,(((DROSE,DROSI),DROME),(DROYA,DROER)))))))
(BOMMO,((((((CULPI,CULQU),ANOGA),AEDAE),(MEGAB,(((DROVI,DROMO),DROGR),((DROPE,DROPS),(DROWI,(DROAN,(DROER,(DROYA,((DROSI,DROSE),DROME))))))))),CLOAL),TRICA))
((((((((((DROSE,DROME),DROYA),DROER),DROAN),(DROPE,DROPS)),(DROWI,(DROMO,(DROVI,DROGR)))),(((CULPI,CULQU),ANOGA),AEDAE)),TRICA),MEGAB),BOMMO)
(((DROAN,((DROER,((DROSE,DROSI),DROME)),DROYA)),(DROWI,(DROGR,(DROVI,DROMO)))),DROPS)
(((DROAN,((DROER,((DROSE,DROSI),DROME)),DROYA)),(DROWI,(DROGR,(DROVI,DROMO)))),(DROPS,DROPE))
((((((DROME,(DROSI,DROSE)),DROYA),DROER),DROAN),(DROWI,(DROGR,(DROMO,DROVI)))),((DROPS,DROPE),(EPIBA,(MEGAB,(BOMMO,((CLOAL,TRICA),(AEDAE,((CULPI,CULQU),ANOGA))))))))
((((((DROME,(DROSI,DROSE)),DROYA),DROER),DROAN),(DROWI,(DROGR,(DROMO,DROVI)))),((DROPS,DROPE),(EPIBA,(MEGAB,(BOMMO,((CLOAL,TRICA),(AEDAE,(CULQU,ANOGA))))))))
((((((DROME,(DROSI,DROSE)),DROYA),DROER),DROAN),(DROWI,(DROGR,(DROMO,DROVI)))),((DROPS,DROPE),(EPIBA,(MEGAB,(BOMMO,((CLOAL,TRICA),(AEDAE,(CULPI,ANOGA))))))))
(((((((DROSE,DROSI),DROME),DROYA),DROER),DROAN),(DROPE,DROPS)),(((DROMO,DROVI),DROGR),(DROWI,(MEGAB,(ANOGA,AEDAE)))))
(((((((DROYA,DROER),DROSE),DROME),DROSI),(DROPE,DROPS)),DROAN),((DROWI,(DROGR,(DROMO,DROVI))),(CLOAL,((EPIBA,MEGAB),((TRICA,BOMMO),(AEDAE,(ANOGA,(CULPI,CULQU))))))))
((MEGAB,(((DROWI,((DROMO,DROVI),DROGR)),(DROPE,DROPS)),(DROAN,(DROSI,(DROSE,((DROYA,DROER),DROME)))))),((CLOAL,TRICA),(AEDAE,(ANOGA,(CULPI,CULQU)))))
((((((((DROME,(DROSE,DROSI)),(DROYA,DROER)),DROAN),(DROPE,DROPS)),DROWI),(DROGR,(DROMO,DROVI))),EPIBA),MEGAB)
(BOMMO,(((DROWI,((DROPE,DROPS),(DROAN,(DROER,(DROYA,((DROSE,DROSI),DROME)))))),((DROVI,DROGR),DROMO)),(((CULPI,CULQU),ANOGA),AEDAE)))
((DROGR,(DROMO,DROVI)),((((DROER,(DROSI,(DROME,DROSE))),DROYA),DROAN),(DROPE,DROPS)))
((((((DROSE,DROSI),DROME),(DROER,DROYA)),(DROPS,DROPE)),((DROGR,(DROVI,DROMO)),DROWI)),(DROAN,(MEGAB,(CLOAL,ANOGA))))
((((((DROSE,DROSI),DROME),(DROER,DROYA)),(DROPS,DROPE)),((DROGR,(DROVI,DROMO)),DROWI)),(DROAN,(MEGAB,(CLOAL,(AEDAE,(ANOGA,(CULPI,CULQU)))))))
((DROYA,DROER),(DROSI,DROME))
((DROAN,(DROER,(DROYA,((DROSI,DROSE),DROME)))),((((DROMO,DROVI),DROGR),DROWI),(DROPE,DROPS)))
(((((DROSI,DROSE),DROME),(DROER,DROYA)),DROAN),(((DROMO,(DROVI,DROGR)),DROWI),(DROPS,DROPE)))
(((((DROME,(DROSE,DROSI)),DROYA),DROER),DROAN),((DROWI,((DROVI,DROGR),DROMO)),(DROPE,DROPS)))
((((DROYA,(DROSE,DROME)),DROER),DROAN),((DROPS,DROPE),(DROWI,(DROMO,(DROVI,DROGR)))))
(((((DROSI,DROSE),DROME),DROYA),DROER),(DROAN,(DROWI,(DROPE,DROPS))))
((((DROPE,DROPS),(DROAN,((DROYA,DROER),((DROSI,DROSE),DROME)))),(DROVI,(DROGR,DROMO))),(MEGAB,CLOAL))
((((DROAN,(((DROME,(DROSI,DROSE)),DROYA),DROER)),(DROPE,DROPS)),DROWI),(DROGR,(DROMO,DROVI)))
(((((DROSI,DROSE),DROME),(DROER,DROYA)),(DROWI,(((DROPE,DROPS),DROGR),(((EPIBA,DROVI),DROMO),DROAN)))),((CULPI,CULQU),AEDAE))
(((((DROSI,DROSE),DROME),(DROER,DROYA)),(DROWI,(((DROPE,DROPS),DROGR),(((EPIBA,DROVI),DROMO),DROAN)))),((CULPI,CULQU),AEDAE))
(DROME,((DROSI,DROSE),DROYA))
(DROME,((DROSI,DROSE),(DROYA,DROER)))
(((((((DROSI,DROME),DROSE),DROER),DROYA),DROAN),(DROPE,DROPS)),(DROWI,(DROGR,(DROVI,(DROMO,(AEDAE,(ANOGA,(CULQU,CULPI))))))))
(((((((DROSI,DROME),DROSE),DROER),DROYA),DROAN),(DROPE,DROPS)),(DROWI,(DROGR,(DROVI,(DROMO,(AEDAE,(ANOGA,(CULPI,CULQU))))))))
((((DROME,(DROSE,DROSI)),(DROER,DROYA)),((DROPE,DROPS),(((DROMO,DROVI),DROGR),DROWI))),(DROAN,((BOMMO,TRICA),(AEDAE,(ANOGA,(CULPI,CULQU))))))
((TRICA,((AEDAE,((CULPI,CULQU),ANOGA)),((((DROWI,(((DROSI,((DROME,DROSE),EPIBA)),(DROAN,DROER)),DROYA)),(DROGR,(DROVI,DROMO))),(DROPE,DROPS)),CLOAL))),BOMMO)
((((DROWI,((DROGR,(DROMO,DROVI)),(DROPE,DROPS))),DROAN),(DROYA,(((DROSI,DROSE),DROME),DROER))),((BOMMO,TRICA),(AEDAE,(ANOGA,(CULPI,CULQU)))))
((((((DROSE,DROSI),(DROER,DROYA)),DROME),DROAN),(DROPE,DROPS)),(DROWI,(DROMO,(DROVI,(DROGR,(MEGAB,(AEDAE,(ANOGA,(CULPI,CULQU)))))))))
((((((DROME,(DROSE,DROSI)),(DROYA,DROER)),DROAN),(DROPS,DROPE)),DROWI),((DROGR,(DROVI,DROMO)),((TRICA,BOMMO),(MEGAB,(AEDAE,((CULPI,CULQU),ANOGA))))))
((((((((DROSI,DROSE),DROME),(DROER,DROYA)),DROAN),(DROPS,DROPE)),DROWI),((DROGR,DROMO),DROVI)),AEDAE)
((((((((DROSI,DROSE),DROME),(DROER,DROYA)),DROAN),(DROPS,DROPE)),DROWI),((DROGR,DROMO),DROVI)),(ANOGA,AEDAE))
((((((((DROSI,DROSE),DROME),(DROER,DROYA)),DROAN),(DROPS,DROPE)),DROWI),((DROGR,DROMO),DROVI)),AEDAE)
(((DROPE,DROPS),(DROAN,((DROER,DROYA),((DROSE,DROSI),DROME)))),((BOMMO,TRICA),((((CULPI,CULQU),ANOGA),AEDAE),CLOAL)))
(((DROPE,DROPS),(DROAN,((DROER,DROYA),((DROSE,DROSI),DROME)))),((BOMMO,TRICA),((((CULPI,CULQU),ANOGA),AEDAE),CLOAL)))
(((DROPE,DROPS),(DROAN,((DROER,DROYA),((DROSE,DROSI),DROME)))),((BOMMO,TRICA),((((CULPI,CULQU),ANOGA),AEDAE),CLOAL)))
(((((DROSE,DROSI),DROME),(DROYA,DROER)),DROAN),((DROPE,DROPS),(DROWI,(DROMO,(DROGR,DROVI)))))
(((BOMMO,TRICA),(CLOAL,(MEGAB,((((DROMO,DROVI),DROGR),((DROPE,DROPS),(DROAN,(((DROSI,DROSE),DROME),(DROER,DROYA))))),DROWI)))),(AEDAE,((CULPI,CULQU),ANOGA)))
(((((((((DROER,DROYA),DROSI),(DROSE,DROME)),DROAN),((DROGR,DROMO),DROVI)),(DROPE,DROPS)),DROWI),(ANOGA,AEDAE)),TRICA)
(((((((((DROER,DROYA),DROSI),(DROSE,DROME)),DROAN),((DROGR,DROMO),DROVI)),(DROPE,DROPS)),DROWI),(((CULPI,CULQU),ANOGA),AEDAE)),TRICA)
((DROVI,DROMO),((DROPE,DROPS),(DROAN,((DROER,DROYA),((DROSI,DROSE),DROME)))))
((DROYA,(DROME,(DROSI,DROSE))),DROAN)
((((DROAN,((DROER,DROYA),(DROSE,DROME))),(DROGR,(DROMO,DROVI))),DROWI),(((BOMMO,TRICA),CLOAL),(MEGAB,(ANOGA,(CULPI,CULQU)))))
((((((DROSI,(DROSE,DROME)),(DROYA,DROER)),DROAN),(DROPE,DROPS)),DROWI),((DROMO,(DROGR,DROVI)),(MEGAB,((CLOAL,(AEDAE,(ANOGA,(CULPI,CULQU)))),(BOMMO,TRICA)))))
((((DROMO,DROVI),DROGR),(DROWI,((DROPE,DROPS),((((DROSE,DROSI),DROME),(DROYA,DROER)),DROAN)))),((TRICA,BOMMO),(AEDAE,(ANOGA,(CULPI,CULQU)))))
((((DROMO,DROVI),DROGR),(DROWI,((DROPE,DROPS),((((DROSE,DROSI),DROME),(DROYA,DROER)),DROAN)))),((TRICA,BOMMO),(AEDAE,(CULPI,CULQU))))
((DROMO,(DROWI,((DROPE,DROPS),((((DROSE,DROSI),DROME),(DROYA,DROER)),DROAN)))),((TRICA,BOMMO),(AEDAE,(ANOGA,(CULPI,CULQU)))))
((DROMO,(DROWI,((DROPE,DROPS),((((DROSE,DROSI),DROME),(DROYA,DROER)),DROAN)))),((TRICA,BOMMO),(AEDAE,(CULPI,CULQU))))
(((DROVI,DROGR),(DROWI,((DROPE,DROPS),((((DROSE,DROSI),DROME),(DROYA,DROER)),DROAN)))),((TRICA,BOMMO),(AEDAE,(ANOGA,(CULPI,CULQU)))))
[truncated: 30,437 more rows]
